# Supplementary material for: SilenceREIN: seeking silencers on anchors of chromatin loops by deep graph neural networks
Source: Brief Bioinform. 2024 Jan 2;25(1):bbad494. doi: 10.1093/bib/bbad494 (PMC10782921; doi:10.1093/bib/bbad494)
Supplement: silenceREIN_supp_TableS1_S9_1206_bbad494 [file silencerein_supp_tables1_s9_1206_bbad494.xlsx]

## Sheet: Table S1
Table S1. Isolated subgraph components information statistics of K562 cell.
Connectivity component id	Chromosome	Silencer	Non-silencer	Enhancer	Promoter	Unknown	Total
1	1	353	45	114	1343	56026	57881
2	10	76	11	42	384	18326	18839
3	11	131	18	41	734	22322	23246
4	12	139	23	41	630	19741	20574
5	13	0	0	0	8	222	230
6	13	4	0	5	82	3159	3250
7	14	38	9	12	325	8933	9317
8	15	89	10	29	390	14980	15498
9	16	106	17	59	555	16401	17138
10	17	153	20	80	798	20474	21525
11	18	25	4	17	103	5420	5569
12	19	211	46	87	923	17095	18362
13	2	153	22	56	665	31805	32701
14	20	67	12	34	336	11285	11734
15	21	23	1	12	107	5157	5300
16	22	62	9	18	301	7906	8296
17	3	107	23	58	595	24797	25580
18	4	36	3	21	279	10473	10812
19	5	89	21	46	524	21361	22041
20	6	194	37	84	651	28841	29807
21	7	143	34	66	560	26798	27601
22	8	75	19	36	346	15740	16216
23	9	69	6	33	421	13927	14456
24	X	22	0	28	219	5519	5788
total		2365	390	1019	11279	406708	421761

## Sheet: Table S2
Table S2. Statistics on the number of interactions between promoters and silencers.
Method	number of interactions			number of predicted silencers (hg38)
	CTCF ChIA-PET	POLR2A ChIA-PET	HiChIP
Negative Binomial model	122	1098	10895	2662
Correlation-based model	73	161	596	932
SVM	213	991	2747	7154
gkmSVM	45	1448	1524	8285
DeepSilencer	14	700	729	4584
CNN	4308	28710	237715	102356
SilenceREIN	8487	73799	144332	331958

## Sheet: Table S3
Table S3. APA scores.
Hi-C	Resolution		Negative Binomial model	Correlation-based model	SVM	gkmSVM	DeepSilencer	CNN	SilenceREIN
CTCF ChIA-PET	5000	P2M	5.17332	N.A.	9.67737	11.7123	13.377	8.6829	15.9878
		P2UL	5.06507	N.A.	19.3204	38.0823	38.1914	19.6009	28.3413
		P2UR	7.30904	N.A.	26.2458	58.6265	29.4989	23.3164	35.3544
		P2LL	4.44522	N.A.	10.5852	36.8486	6.63175	8.03554	15.9614
		P2LR	10.2092	N.A.	17.923	19.6188	Infinity	13.542	26.8099
		ZscoreLL	5.56015	N.A.	14.1228	54.6441	4.87662	33.536	147.112
	10000	P2M	5.66894	N.A.	9.76795	9.35296	84.1869	9.57879	16.213
		P2UL	6.55808	N.A.	17.3402	10.7318	234.34	15.636	24.598
		P2UR	13.3806	N.A.	26.0805	40.5076	53.6413	20.9101	32.3423
		P2LL	3.86384	N.A.	8.12667	12.2665	214.377	7.57823	13.6276
		P2LR	10.9831	N.A.	14.5539	12.615	37.2161	14.7952	23.4647
		ZscoreLL	3.8157	N.A.	12.3759	13.7697	35.5628	23.8227	68.4368
	25000	P2M	0	N.A.	8.67344	7.03555	71.8747	13.6038	21.1367
		P2UL	0	N.A.	16.6274	7.35782	41.2396	24.3659	28.6737
		P2UR	0	N.A.	29.1736	23.3246	274.541	32.4069	47.0336
		P2LL	0	N.A.	5.19438	7.20064	50.1405	7.78229	13.8687
		P2LR	0	N.A.	11.0141	17.0101	52.2715	21.3482	27.5415
		ZscoreLL	-0.58355	N.A.	7.22826	6.02809	18.8428	17.4225	70.9076
POLR2A ChIA-PET	5000	P2M	3.08629	3.75142	4.19809	3.41437	2.63416	3.29265	5.45609
		P2UL	4.18294	5.6184	6.94383	4.64853	3.73893	4.74611	6.99896
		P2UR	6.59008	8.69673	8.36994	2.03482	2.63615	6.22398	10.1022
		P2LL	2.30731	3.54359	3.06975	2.49053	1.61146	2.32632	3.75105
		P2LR	3.8617	5.25481	6.02016	5.63042	4.21269	4.77651	7.12914
		ZscoreLL	7.91723	11.3493	11.0235	10.4117	1.68523	22.6129	29.6974
	10000	P2M	2.85636	3.24013	4.01237	3.86728	2.73881	3.40433	5.28798
		P2UL	3.95079	4.39139	5.27512	4.93427	5.15474	4.59661	6.6069
		P2UR	4.40234	7.21478	9.64519	8.22329	5.87696	7.20992	9.56458
		P2LL	1.8255	1.91897	2.75602	2.20385	1.82088	2.16987	3.50112
		P2LR	3.20101	3.69476	5.73185	4.87451	4.2467	4.70323	6.64762
		ZscoreLL	4.24438	2.18649	9.52853	7.12081	2.85048	14.8124	37.6115
	25000	P2M	1.85721	3.06078	4.71299	4.44147	3.52713	4.26348	5.72039
		P2UL	3.06379	3.85106	6.02528	7.50393	4.38359	6.04197	6.51546
		P2UR	4.28862	9.10502	10.2478	12.8253	5.36737	9.56641	10.9023
		P2LL	0.889149	1.4061	2.13149	1.76399	2.1779	2.1916	3.13533
		P2LR	2.67639	2.8422	6.6732	4.36011	3.72772	5.6399	6.87855
		ZscoreLL	-0.439832	0.693705	3.00282	1.89218	1.87348	4.51154	15.3016
H3K27ac HiChIP	5000	P2M	0.913151	0.946231	0.961225	0.927134	1.17019	0.922716	1.00481
		P2UL	1.00766	1.03486	1.07826	1.06773	1.47224	1.03171	1.11505
		P2UR	1.59924	1.55207	1.40515	1.47134	1.89799	1.59962	1.71001
		P2LL	0.566988	0.665766	0.678108	0.624075	0.722252	0.571979	0.649786
		P2LR	1.0372	1.10133	1.11177	1.0685	1.08971	1.0082	1.11029
		ZscoreLL	-8.57537	-2.75522	-3.85185	-3.9969	-1.65755	-10.4427	-9.127
	10000	P2M	1.01897	1.07492	1.0203	1.0521	1.06623	0.966998	1.03003
		P2UL	1.16018	1.21706	1.15401	1.17243	1.26478	1.10015	1.15876
		P2UR	2.03646	2.06048	1.91807	2.05511	1.99542	1.93035	2.00655
		P2LL	0.565487	0.620588	0.599108	0.598427	0.603435	0.53369	0.578396
		P2LR	1.1709	1.17522	1.10989	1.23452	1.17701	1.09593	1.1685
		ZscoreLL	-3.84011	-2.56549	-3.66433	-3.26979	-2.35353	-4.49224	-4.14564
	25000	P2M	1.03607	1.15059	1.0578	0.957776	1.06501	0.998719	1.04084
		P2UL	1.27915	1.4322	1.4084	1.13483	1.31628	1.23561	1.27322
		P2UR	2.36722	1.82111	2.63998	2.19598	2.61608	2.31382	2.49694
		P2LL	0.431523	0.551184	0.437079	0.419247	0.399392	0.411443	0.435917
		P2LR	1.28482	1.82897	1.35885	1.19099	1.43835	1.25077	1.30472
		ZscoreLL	-2.75329	-1.97615	-2.72359	-2.93452	-2.27779	-2.91818	-2.83019
P2M : (Peak to Mean) the ratio of the central pixel to the mean of the remaining pixels.
P2UL : (Peak to Upper Left) the ratio of the central pixel to the mean of the mean of the pixels in the upper left corner.
P2UR :(Peak to Upper Right) the ratio of the central pixel to the mean of the mean of the pixels in the upper right corner.
P2LL (Peak to Lower Left) the ratio of the central pixel to the mean of the mean of the pixels in the lower left corner.
P2LR :(Peak to Lower Right) the ratio of the central pixel to the mean of the mean of the pixels in the lower right corner.
ZscoreLL :(Zscore Lower Left) The Z-score of the of the central pixel relative to the all of the pixels in the lower left corner.

## Sheet: Table S4
Table S4. P-values in comparing SilenceREIN and other methods with t-tests.
Cell	Hi-C	metohds	Sen	Spe	PPV	Acc	MCC	F1	AUROC	AUPR
K562	ChIA-PET	DeepSilencer	0.696936	2.16076e-05	1.51402e-07	5.89688e-07	1.11162e-06	4.8991e-05	1.4395e-06	3.80892e-06
		CNN	9.90008e-12	1.32324e-16	2.78576e-15	4.47979e-16	9.10267e-16	7.02979e-10	1.93644e-09	1.04204e-08
		gkmSVM	1.23298e-05	3.06451e-05	1.85473e-08	4.0729e-09	4.38343e-09	9.21468e-08	2.05941e-10	0.0108571
HepG2	ChIA-PET	DeepSilencer	3.7067e-06	0.0130179	3.92481e-07	4.00026e-07	6.20298e-07	1.811e-06	1.19774e-09	3.83101e-09
		CNN	8.13737e-11	8.76269e-14	1.88876e-10	4.75189e-14	5.54779e-09	5.47028e-07	1.22441e-10	2.88886e-11
		gkmSVM	6.87946e-09	3.26401e-08	0.711586	1.50931e-05	1.14774e-07	2.02655e-09	1.42507e-10	1.15253e-08
K562	HiChIP	DeepSilencer	0.000158882	0.0117173	0.0793607	0.0767436	1.36873e-05	1.56359e-05	3.01646e-07	0.000364653
		CNN	7.43728e-09	1.1829e-11	1.84354e-08	4.825e-13	1.21897e-10	0.00775632	4.14521e-10	5.29348e-09
		gkmSVM	1.12782e-06	2.08815e-06	9.5257e-09	6.14861e-05	0.0706438	1.84376e-07	1.48142e-06	0.0013224

## Sheet: Table S5
Table S5. 95% Confidence itervals for performance metrics of SilenceREIN.
	K562 ChIA-PET	HepG2 ChIA-PET	K562 HiChIP
Sen	(0.705,0.732)	(0.230,0.283)	(0.430,0.545)
Spe	(0.743,0.761)	(0.978,0.983)	(0.759,0.839)
PPV	(0.726,0.734)	(0.596,0.670)	(0.490,0.544)
ACC	(0.732,0.740)	(0.895,0.902)	(0.691,0.717)
MCC	(0.464,0.478)	(0.329,0.389)	(0.272,0.311)
F1	(0.718,0.730)	(0.333,0.396)	(0.474,0.526)
AUROC	(0.791,0.794)	(0.785,0.801)	(0.697,0.713)
AUPR	(0.752,0.763)	(0.409,0.442)	(0.511,0.533)

## Sheet: Table S6
Table S6. Node IDs of the 500 silencers and 500 negatives randomly selected for visualization.
Node IDa	Type
55202	silencer
124489	silencer
494400	silencer
587928	silencer
464178	silencer
311543	silencer
533804	silencer
580505	silencer
328381	silencer
263036	silencer
46195	silencer
222127	silencer
328162	silencer
73334	silencer
174870	silencer
553477	silencer
248384	silencer
126605	silencer
95954	silencer
600191	silencer
341713	silencer
305597	silencer
478986	silencer
70898	silencer
441387	silencer
632613	silencer
186283	silencer
188399	silencer
426709	silencer
668816	silencer
2222	silencer
576631	silencer
303094	silencer
438516	silencer
43183	silencer
392296	silencer
185383	silencer
578759	silencer
731380	silencer
5140	silencer
566778	silencer
364863	silencer
279395	silencer
9628	silencer
125449	silencer
12033	silencer
152698	silencer
290032	silencer
567909	silencer
47801	silencer
444123	silencer
5223	silencer
297533	silencer
602934	silencer
146622	silencer
238873	silencer
633517	silencer
681711	silencer
5077	silencer
510001	silencer
337560	silencer
708056	silencer
136096	silencer
439120	silencer
52082	silencer
329365	silencer
567047	silencer
434916	silencer
303266	silencer
4313	silencer
185261	silencer
655714	silencer
592018	silencer
588507	silencer
306004	silencer
336181	silencer
94600	silencer
625806	silencer
324479	silencer
334529	silencer
580373	silencer
438704	silencer
636103	silencer
357520	silencer
2674	silencer
89002	silencer
311676	silencer
5990	silencer
671628	silencer
306309	silencer
581702	silencer
118330	silencer
182286	silencer
340671	silencer
343945	silencer
302628	silencer
733221	silencer
16688	silencer
572819	silencer
690374	silencer
5048	silencer
314146	silencer
658791	silencer
338507	silencer
56423	silencer
264515	silencer
154215	silencer
181399	silencer
551766	silencer
6662	silencer
596620	silencer
630537	silencer
387604	silencer
167011	silencer
131275	silencer
347666	silencer
64699	silencer
408129	silencer
73790	silencer
374804	silencer
238786	silencer
127594	silencer
236460	silencer
593943	silencer
101343	silencer
101095	silencer
72933	silencer
607860	silencer
328678	silencer
420845	silencer
342048	silencer
38212	silencer
128520	silencer
541519	silencer
563103	silencer
390309	silencer
340717	silencer
620545	silencer
323165	silencer
290601	silencer
448835	silencer
15644	silencer
216642	silencer
336672	silencer
2432	silencer
12890	silencer
178390	silencer
675145	silencer
65716	silencer
408941	silencer
324523	silencer
667550	silencer
130873	silencer
606602	silencer
65569	silencer
624110	silencer
286879	silencer
22948	silencer
450886	silencer
37968	silencer
452980	silencer
39462	silencer
591590	silencer
353687	silencer
490284	silencer
593278	silencer
236330	silencer
353791	silencer
736371	silencer
425270	silencer
277186	silencer
147513	silencer
673051	silencer
390303	silencer
596638	silencer
372245	silencer
222135	silencer
94956	silencer
357096	silencer
55787	silencer
34386	silencer
180244	silencer
266785	silencer
399006	silencer
496503	silencer
189563	silencer
164291	silencer
667298	silencer
674891	silencer
543195	silencer
339902	silencer
285477	silencer
356742	silencer
358493	silencer
300893	silencer
167019	silencer
329902	silencer
393555	silencer
629843	silencer
627358	silencer
24194	silencer
542213	silencer
269091	silencer
4316	silencer
579954	silencer
98529	silencer
419821	silencer
432465	silencer
327012	silencer
43637	silencer
38079	silencer
24354	silencer
438391	silencer
405979	silencer
438004	silencer
301754	silencer
349396	silencer
338093	silencer
334466	silencer
327486	silencer
495373	silencer
494573	silencer
77474	silencer
75581	silencer
232582	silencer
417747	silencer
252602	silencer
132414	silencer
38241	silencer
597283	silencer
24635	silencer
546932	silencer
39682	silencer
410449	silencer
186532	silencer
712505	silencer
290486	silencer
344148	silencer
343550	silencer
79503	silencer
4109	silencer
648812	silencer
289548	silencer
327718	silencer
54557	silencer
42759	silencer
323607	silencer
568340	silencer
136676	silencer
580654	silencer
348863	silencer
264794	silencer
657930	silencer
322999	silencer
680236	silencer
151039	silencer
253345	silencer
438952	silencer
620325	silencer
637674	silencer
3615	silencer
91750	silencer
692952	silencer
185626	silencer
61628	silencer
260974	silencer
621	silencer
329225	silencer
186258	silencer
250047	silencer
445924	silencer
132442	silencer
745792	silencer
164081	silencer
477600	silencer
515519	silencer
246302	silencer
262696	silencer
455960	silencer
6831	silencer
717560	silencer
591655	silencer
242494	silencer
56953	silencer
253198	silencer
324615	silencer
19534	silencer
16022	silencer
22584	silencer
129861	silencer
20051	silencer
611057	silencer
113135	silencer
744964	silencer
665994	silencer
12542	silencer
63887	silencer
456828	silencer
171354	silencer
331377	silencer
425592	silencer
23968	silencer
158972	silencer
567071	silencer
227562	silencer
40473	silencer
407618	silencer
74273	silencer
409446	silencer
512298	silencer
255911	silencer
189059	silencer
302740	silencer
102547	silencer
249393	silencer
327787	silencer
327414	silencer
601517	silencer
115015	silencer
51237	silencer
276205	silencer
355031	silencer
476939	silencer
132604	silencer
164151	silencer
275459	silencer
181148	silencer
142977	silencer
459707	silencer
307228	silencer
507859	silencer
343100	silencer
285196	silencer
629656	silencer
438514	silencer
291541	silencer
163946	silencer
262959	silencer
363668	silencer
309484	silencer
347368	silencer
598774	silencer
33448	silencer
70091	silencer
331787	silencer
681566	silencer
256633	silencer
414164	silencer
699146	silencer
120888	silencer
592002	silencer
340298	silencer
339337	silencer
63575	silencer
257041	silencer
347875	silencer
505514	silencer
43633	silencer
219301	silencer
735729	silencer
6866	silencer
415056	silencer
738305	silencer
455705	silencer
592683	silencer
230749	silencer
338673	silencer
135205	silencer
498637	silencer
54862	silencer
638887	silencer
597673	silencer
424757	silencer
487817	silencer
544264	silencer
324552	silencer
586322	silencer
341435	silencer
264850	silencer
2245	silencer
450038	silencer
338362	silencer
331395	silencer
114655	silencer
234645	silencer
39270	silencer
154779	silencer
424100	silencer
132301	silencer
424958	silencer
163918	silencer
488355	silencer
55937	silencer
60884	silencer
437841	silencer
367835	silencer
390937	silencer
116516	silencer
497740	silencer
185100	silencer
49124	silencer
716290	silencer
324196	silencer
685783	silencer
13203	silencer
606193	silencer
170301	silencer
96156	silencer
41459	silencer
20609	silencer
510083	silencer
127693	silencer
727509	silencer
135930	silencer
464274	silencer
8180	silencer
173751	silencer
646266	silencer
583110	silencer
564744	silencer
99069	silencer
711222	silencer
403951	silencer
583045	silencer
498998	silencer
391953	silencer
187199	silencer
76688	silencer
453830	silencer
302648	silencer
2398	silencer
10374	silencer
430263	silencer
171361	silencer
112370	silencer
170517	silencer
206864	silencer
303317	silencer
315096	silencer
734487	silencer
444520	silencer
293064	silencer
592608	silencer
290977	silencer
597629	silencer
423111	silencer
208419	silencer
35010	silencer
463350	silencer
669547	silencer
452620	silencer
340538	silencer
290461	silencer
705789	silencer
594366	silencer
496931	silencer
268824	silencer
671598	silencer
585308	silencer
392435	silencer
88019	silencer
629910	silencer
186508	silencer
287592	silencer
116027	silencer
336825	silencer
17838	silencer
74311	silencer
79466	silencer
380181	silencer
252641	silencer
565733	silencer
53863	silencer
666518	silencer
132958	silencer
301559	silencer
368374	silencer
186244	silencer
134168	silencer
338153	silencer
141322	silencer
20473	silencer
689469	silencer
667558	silencer
364874	silencer
611672	silencer
175680	silencer
546069	silencer
605706	silencer
175794	silencer
339485	silencer
240224	silencer
230779	silencer
331179	silencer
44742	silencer
262879	silencer
115736	silencer
163806	silencer
20723	silencer
547210	silencer
397139	enhancer
334588	enhancer
73760	promoter
427565	promoter
422878	enhancer
465862	promoter
323078	non-silencer
309563	enhancer
596673	promoter
40225	promoter
337129	enhancer
323598	enhancer
132592	promoter
14545	promoter
3969	enhancer
590710	enhancer
45910	non-silencer
104610	promoter
499328	enhancer
43774	promoter
368549	promoter
342687	enhancer
471314	promoter
79382	enhancer
304870	enhancer
164370	promoter
128213	enhancer
552865	non-silencer
398727	enhancer
561915	enhancer
342535	enhancer
293921	enhancer
167202	non-silencer
733970	promoter
553024	promoter
309632	enhancer
342618	enhancer
394004	enhancer
30971	promoter
303151	promoter
371075	promoter
613732	enhancer
657508	promoter
133171	non-silencer
649261	enhancer
671865	non-silencer
699651	non-silencer
333206	enhancer
438330	enhancer
170174	enhancer
368515	promoter
257973	promoter
496650	enhancer
325559	enhancer
391943	non-silencer
481877	promoter
325836	promoter
463049	enhancer
508680	promoter
209295	promoter
279243	enhancer
178473	promoter
54892	enhancer
342624	enhancer
268963	promoter
235625	non-silencer
586818	enhancer
343073	promoter
723731	promoter
114805	promoter
561664	enhancer
602990	non-silencer
353071	enhancer
624746	non-silencer
18376	enhancer
588115	non-silencer
82803	enhancer
712473	promoter
353115	enhancer
300749	non-silencer
335444	promoter
38376	promoter
69484	enhancer
277305	enhancer
338356	non-silencer
414172	enhancer
466186	promoter
449895	enhancer
133767	promoter
14142	promoter
384163	enhancer
331275	promoter
259294	enhancer
366860	promoter
316774	promoter
544869	enhancer
660331	non-silencer
284998	promoter
416016	promoter
407600	non-silencer
603149	promoter
748765	enhancer
56390	promoter
715850	promoter
166119	promoter
357976	non-silencer
305624	enhancer
634760	enhancer
576016	enhancer
423472	non-silencer
586131	promoter
417179	promoter
128374	non-silencer
145903	non-silencer
9074	promoter
279155	promoter
645049	promoter
2520	promoter
496876	promoter
441218	non-silencer
687366	enhancer
14969	enhancer
636827	promoter
18786	promoter
263180	promoter
411872	promoter
338564	enhancer
565910	enhancer
733149	promoter
747998	enhancer
338280	promoter
424241	enhancer
630720	promoter
252147	promoter
292468	enhancer
9484	promoter
761256	promoter
16315	enhancer
224670	promoter
592550	promoter
756643	promoter
453384	enhancer
100589	enhancer
279921	promoter
454750	non-silencer
601075	promoter
497097	enhancer
678348	enhancer
187362	enhancer
665406	promoter
390490	enhancer
164977	promoter
49090	promoter
276723	non-silencer
126666	non-silencer
289385	promoter
581339	enhancer
224654	enhancer
432482	enhancer
77210	enhancer
630454	enhancer
6779	enhancer
590426	enhancer
564698	enhancer
267196	enhancer
355161	non-silencer
130806	enhancer
306955	enhancer
664386	enhancer
711906	promoter
132460	promoter
507674	enhancer
553221	promoter
327870	enhancer
502053	enhancer
352101	promoter
14013	enhancer
594486	enhancer
296578	promoter
589040	promoter
164349	promoter
410097	non-silencer
393701	promoter
55248	enhancer
597260	promoter
131174	promoter
26491	enhancer
262806	enhancer
166103	promoter
445445	enhancer
544875	enhancer
28045	enhancer
20773	promoter
131567	promoter
691428	enhancer
161395	promoter
746454	promoter
649285	non-silencer
335635	promoter
700815	promoter
427110	enhancer
672576	promoter
323751	promoter
45832	non-silencer
58694	enhancer
10451	enhancer
499006	promoter
268724	enhancer
297203	enhancer
280425	promoter
475718	promoter
125799	non-silencer
474095	enhancer
296538	enhancer
278572	enhancer
333166	enhancer
420882	promoter
38596	promoter
629177	non-silencer
324703	non-silencer
498778	enhancer
635772	enhancer
618525	enhancer
320	non-silencer
464538	promoter
91253	enhancer
295863	non-silencer
657464	enhancer
10648	promoter
167426	promoter
164176	promoter
246672	enhancer
306848	non-silencer
732308	enhancer
648603	non-silencer
689282	promoter
734262	promoter
310265	non-silencer
483201	non-silencer
62806	promoter
711083	enhancer
280975	enhancer
392952	promoter
463040	enhancer
420632	promoter
291366	promoter
303217	enhancer
283232	promoter
484498	promoter
671901	promoter
352162	non-silencer
370671	promoter
254107	non-silencer
630472	enhancer
267364	promoter
568172	enhancer
609286	promoter
705661	promoter
294134	promoter
493631	non-silencer
322983	promoter
288078	non-silencer
329385	promoter
716808	promoter
134207	enhancer
635999	promoter
325883	promoter
280376	promoter
333175	enhancer
124736	promoter
11718	promoter
596148	promoter
592056	enhancer
286049	promoter
111068	non-silencer
402921	promoter
464720	promoter
231708	promoter
166954	enhancer
43005	promoter
353051	enhancer
701803	promoter
166121	promoter
390550	enhancer
465028	promoter
757130	enhancer
564720	enhancer
262158	promoter
683670	enhancer
410089	non-silencer
277364	promoter
499181	promoter
238496	enhancer
734320	enhancer
507693	enhancer
275711	enhancer
685023	enhancer
461838	non-silencer
441225	promoter
424099	enhancer
690219	enhancer
289045	promoter
408523	promoter
585998	enhancer
297223	enhancer
472053	enhancer
29709	promoter
107127	enhancer
136172	promoter
454138	enhancer
3824	enhancer
561649	enhancer
517358	promoter
738365	promoter
561031	promoter
437931	promoter
305675	enhancer
253952	promoter
154628	enhancer
597352	promoter
417166	enhancer
332323	non-silencer
111857	promoter
393858	promoter
4653	promoter
1226	promoter
382361	non-silencer
12047	promoter
184722	non-silencer
697465	enhancer
222574	promoter
364811	enhancer
473787	promoter
634238	enhancer
567618	enhancer
170354	promoter
323753	enhancer
581806	promoter
591313	promoter
738501	promoter
362152	non-silencer
147770	enhancer
576865	promoter
706101	non-silencer
343496	promoter
80321	promoter
290649	enhancer
565033	enhancer
251338	promoter
403471	enhancer
12826	promoter
339048	enhancer
252290	non-silencer
565311	non-silencer
275074	enhancer
75619	enhancer
735292	enhancer
586609	enhancer
658313	enhancer
633496	non-silencer
438118	enhancer
589853	enhancer
330483	enhancer
41474	non-silencer
306893	enhancer
181636	non-silencer
685476	non-silencer
171049	promoter
383385	enhancer
21482	enhancer
630377	enhancer
269198	promoter
441116	enhancer
394840	enhancer
543556	enhancer
580038	promoter
250025	enhancer
433842	enhancer
328733	enhancer
259787	enhancer
624797	non-silencer
555806	promoter
111036	promoter
253840	enhancer
302637	enhancer
178192	promoter
727071	promoter
115372	promoter
736280	non-silencer
644290	enhancer
655127	enhancer
215057	promoter
11879	enhancer
330827	enhancer
343261	promoter
163335	promoter
478339	promoter
25809	enhancer
711593	promoter
282287	enhancer
414379	non-silencer
594441	promoter
579726	non-silencer
724229	enhancer
583402	promoter
626122	non-silencer
133284	enhancer
566869	promoter
735969	enhancer
597538	enhancer
410575	enhancer
423121	promoter
212080	promoter
299309	enhancer
47783	enhancer
599209	non-silencer
185553	non-silencer
386330	enhancer
435785	promoter
639398	enhancer
342069	enhancer
599266	enhancer
654206	non-silencer
350684	promoter
540418	non-silencer
206834	promoter
342374	promoter
224380	enhancer
713428	promoter
591682	promoter
621266	enhancer
497545	promoter
287723	promoter
73363	enhancer
427043	promoter
603023	enhancer
757142	enhancer
670642	promoter
497402	non-silencer
98595	promoter
1291	promoter
39097	promoter
280204	enhancer
758413	promoter
280545	promoter
336010	non-silencer
129710	promoter
238962	promoter
97074	enhancer
590408	enhancer
357087	promoter
597559	enhancer
137184	promoter
409298	enhancer
241281	enhancer
681044	non-silencer
76700	enhancer
342244	enhancer
56128	promoter
589731	enhancer
4126	promoter
51598	promoter
284428	enhancer
415607	promoter
296628	enhancer
390177	promoter
681083	enhancer
284539	enhancer
232769	non-silencer
164751	enhancer
578496	promoter
199887	promoter
410230	promoter
662911	promoter
38244	promoter
323517	non-silencer
734306	promoter
106375	promoter
89858	promoter
193348	enhancer
301780	promoter
28632	non-silencer
716878	promoter
231498	promoter
620400	enhancer
439405	enhancer
407711	non-silencer
722660	enhancer
328030	promoter
572747	promoter
624887	enhancer
567710	enhancer
636177	enhancer
30876	promoter
309173	enhancer
247642	promoter
579903	promoter
293657	promoter
649673	promoter
233763	promoter

## Sheet: Table S7
Table S7. Silencers experimentally validated in K562 cells, with the reference genome being hg38.
chromsome	start	end	experiment	source																1
chr12	65983500	65984072	Luciferase reporter assay experiment	[1]
chr7	54788410	54789088	Luciferase reporter assay experiment
chr1	26966730	26967431	Luciferase reporter assay experiment																	1
chr1	178501646	178502091	Luciferase reporter assay experiment
chr9	89077287	89077898	Luciferase reporter assay experiment																	1
chr7	101143754	101144695	Luciferase reporter assay experiment																	1
chr1	227934376	227935562	Luciferase reporter assay experiment																	1
chr15	52481432	52482701	Luciferase reporter assay experiment																	1
chr1	119990509	119990874	Luciferase reporter assay experiment																	1
chr1	206910833	206911499	Luciferase reporter assay experiment																	1
chr20	5400182	5400482	Luciferase reporter assay experiment	[2]																1
chr20	53535246	53535546	Luciferase reporter assay experiment																	1
chr19	45939722	45939822	CRISPR
chr18	79592825	79592910	CRISPR																	1
chr2	12857004	12857168	CRISPR																	1
chr5	171911487	171912429	CRISPR	[3]																1
chr11	2020841	2022515	CRISPR
[1] Huang D, Petrykowska HM, Miller BF, et al. Identification of human silencers by correlating cross-tissue epigenetic profiles and gene expression. Genome Res 2019; 29:657–667																				1
[2] Doni Jayavelu N, Jajodia A, Mishra A, et al. Candidate silencer elements for the human and mouse genomes. Nat Commun 2020; 11:1061																				1
[3] Cai Y, Zhang Y, Loh YP, et al. H3K27me3-rich genomic regions can function as silencers to repress gene expression via chromatin interactions. Nat Commun 2021; 12:719
																				1

## Sheet: Table S8
Table S8. Node IDs of unlabeled nodes used for motif scanning.
Node IDa	chromsome	start	end
9	chr1	828446	829046
15	chr1	869994	870594
37	chr1	926016	926616
54	chr1	963792	964392
68	chr1	997407	998007
73	chr1	1008070	1008670
192	chr1	1256149	1256749
196	chr1	1263510	1264110
204	chr1	1276746	1277346
251	chr1	1380315	1380915
253	chr1	1383850	1384450
323	chr1	1546682	1547282
366	chr1	1649710	1650310
376	chr1	1672569	1673169
429	chr1	1812824	1813424
437	chr1	1829970	1830570
472	chr1	1899449	1900049
514	chr1	1992345	1992945
571	chr1	2105338	2105938
580	chr1	2126032	2126632
590	chr1	2143483	2144083
602	chr1	2162016	2162616
625	chr1	2211765	2212365
631	chr1	2221484	2222084
639	chr1	2245244	2245844
728	chr1	2424405	2425005
739	chr1	2445632	2446232
773	chr1	2518440	2519040
819	chr1	2620385	2620985
824	chr1	2632294	2632894
958	chr1	3099053	3099653
970	chr1	3122514	3123114
1025	chr1	3248079	3248679
1038	chr1	3280250	3280850
1073	chr1	3343292	3343892
1087	chr1	3367277	3367877
1103	chr1	3399769	3400369
1123	chr1	3440492	3441092
1128	chr1	3447205	3447805
1154	chr1	3489717	3490317
1186	chr1	3549192	3549792
1207	chr1	3587201	3587801
1208	chr1	3588619	3589219
1233	chr1	3633795	3634395
1248	chr1	3661875	3662475
1254	chr1	3677201	3677801
1272	chr1	3711733	3712333
1277	chr1	3720390	3720990
1280	chr1	3728992	3729592
1287	chr1	3742356	3742956
1298	chr1	3767024	3767624
1322	chr1	3815890	3816490
1352	chr1	3872163	3872763
1389	chr1	3945543	3946143
1390	chr1	3947154	3947754
1438	chr1	4052244	4052844
1445	chr1	4070528	4071128
1452	chr1	4082779	4083379
1457	chr1	4092598	4093198
1459	chr1	4097832	4098432
1461	chr1	4101946	4102546
1484	chr1	4146864	4147464
1499	chr1	4187426	4188026
1514	chr1	4229219	4229819
1523	chr1	4260170	4260770
1566	chr1	4395187	4395787
1569	chr1	4401601	4402201
1582	chr1	4435392	4435992
1633	chr1	4606036	4606636
1652	chr1	4650805	4651405
1661	chr1	4670751	4671351
1721	chr1	4816330	4816930
1732	chr1	4862180	4862780
1742	chr1	4897661	4898261
1743	chr1	4909623	4910223
1747	chr1	4923899	4924499
1772	chr1	5006644	5007244
1779	chr1	5029869	5030469
1798	chr1	5149268	5149868
1802	chr1	5160883	5161483
1825	chr1	5245607	5246207
1848	chr1	5344579	5345179
1859	chr1	5398377	5398977
1867	chr1	5416998	5417598
1883	chr1	5452718	5453318
1894	chr1	5476698	5477298
1898	chr1	5491805	5492405
1934	chr1	5566501	5567101
1960	chr1	5635300	5635900
1989	chr1	5695072	5695672
1992	chr1	5707730	5708330
2037	chr1	5796877	5797477
2076	chr1	5879930	5880530
2078	chr1	5883185	5883785
2087	chr1	5901957	5902557
2094	chr1	5914108	5914708
2101	chr1	5933711	5934311
2103	chr1	5939613	5940213
2107	chr1	5946916	5947516
2112	chr1	5956374	5956974
2114	chr1	5961745	5962345
2119	chr1	5973464	5974064
2120	chr1	5974413	5975013
2138	chr1	6007590	6008190
2142	chr1	6014935	6015535
2146	chr1	6020819	6021419
2173	chr1	6067120	6067720
2179	chr1	6078946	6079546
2225	chr1	6168960	6169560
2227	chr1	6173947	6174547
2231	chr1	6182899	6183499
2257	chr1	6243730	6244330
2282	chr1	6291584	6292184
2284	chr1	6293846	6294446
2295	chr1	6314000	6314600
2300	chr1	6327220	6327820
2302	chr1	6331087	6331687
2325	chr1	6375708	6376308
2420	chr1	6577874	6578474
2434	chr1	6606461	6607061
2463	chr1	6669714	6670314
2480	chr1	6704932	6705532
2497	chr1	6745474	6746074
2506	chr1	6764678	6765278
2532	chr1	6809541	6810141
2553	chr1	6850967	6851567
2577	chr1	6893286	6893886
2621	chr1	6977296	6977896
2628	chr1	6991983	6992583
2659	chr1	7057428	7058028
2685	chr1	7111324	7111924
2695	chr1	7126234	7126834
2698	chr1	7131341	7131941
2730	chr1	7216340	7216940
2733	chr1	7221276	7221876
2754	chr1	7264760	7265360
2755	chr1	7267642	7268242
2772	chr1	7310300	7310900
2773	chr1	7312662	7313262
2778	chr1	7322368	7322968
2831	chr1	7456946	7457546
2834	chr1	7462493	7463093
2840	chr1	7470254	7470854
2861	chr1	7538894	7539494
2862	chr1	7544347	7544947
2864	chr1	7547254	7547854
2866	chr1	7553293	7553893
2869	chr1	7557321	7557921
2872	chr1	7563420	7564020
2896	chr1	7616774	7617374
2931	chr1	7685826	7686426
2934	chr1	7691587	7692187
2956	chr1	7733977	7734577
2959	chr1	7737280	7737880
2966	chr1	7755158	7755758
2984	chr1	7793456	7794056
2997	chr1	7821442	7822042
3058	chr1	7947777	7948377
3060	chr1	7950257	7950857
3062	chr1	7955015	7955615
3090	chr1	7995386	7995986
3096	chr1	8010319	8010919
3108	chr1	8032042	8032642
3118	chr1	8054860	8055460
3135	chr1	8097505	8098105
3159	chr1	8147226	8147826
3161	chr1	8150133	8150733
3166	chr1	8155325	8155925
3196	chr1	8228928	8229528
3204	chr1	8247518	8248118
3222	chr1	8274533	8275133
3244	chr1	8323471	8324071
3268	chr1	8367761	8368361
3279	chr1	8384899	8385499
3287	chr1	8403769	8404369
3296	chr1	8419575	8420175
3311	chr1	8457254	8457854
3315	chr1	8463233	8463833
3324	chr1	8482594	8483194
3369	chr1	8579364	8579964
3376	chr1	8590561	8591161
3413	chr1	8663123	8663723
3423	chr1	8676318	8676918
3428	chr1	8686921	8687521
3431	chr1	8691743	8692343
3454	chr1	8726063	8726663
3511	chr1	8832187	8832787
3516	chr1	8840980	8841580
3525	chr1	8858550	8859150
3569	chr1	8941835	8942435
3581	chr1	8960214	8960814
3594	chr1	8993454	8994054
3621	chr1	9048901	9049501
3658	chr1	9125110	9125710
3690	chr1	9186681	9187281
3698	chr1	9201860	9202460
3714	chr1	9231790	9232390
3724	chr1	9250138	9250738
3726	chr1	9252680	9253280
3729	chr1	9257048	9257648
3740	chr1	9276620	9277220
3753	chr1	9299583	9300183
3796	chr1	9375022	9375622
3811	chr1	9407369	9407969
3832	chr1	9441149	9441749
3838	chr1	9450841	9451441
3844	chr1	9459984	9460584
3846	chr1	9463431	9464031
3877	chr1	9525243	9525843
3890	chr1	9558954	9559554
3915	chr1	9612593	9613193
3937	chr1	9660977	9661577
3941	chr1	9666473	9667073
3942	chr1	9667515	9668115
3944	chr1	9671753	9672353
3947	chr1	9675880	9676480
3958	chr1	9698887	9699487
3959	chr1	9702087	9702687
3963	chr1	9707129	9707729
3976	chr1	9729751	9730351
3980	chr1	9736392	9736992
3983	chr1	9741143	9741743
3992	chr1	9756729	9757329
3994	chr1	9760350	9760950
4005	chr1	9776953	9777553
4013	chr1	9797432	9798032
4024	chr1	9820769	9821369
4028	chr1	9830791	9831391
4034	chr1	9840804	9841404
4038	chr1	9845327	9845927
4049	chr1	9868013	9868613
4063	chr1	9897351	9897951
4065	chr1	9902811	9903411
4092	chr1	9960723	9961323
4093	chr1	9962538	9963138
4096	chr1	9967550	9968150
4133	chr1	10045047	10045647
4139	chr1	10056704	10057304
4149	chr1	10074108	10074708
4163	chr1	10101187	10101787
4166	chr1	10104816	10105416
4180	chr1	10130516	10131116
4183	chr1	10139835	10140435
4199	chr1	10183366	10183966
4207	chr1	10193642	10194242
4226	chr1	10227808	10228408
4228	chr1	10232663	10233263
4236	chr1	10253679	10254279
4239	chr1	10258591	10259191
4242	chr1	10265548	10266148
4243	chr1	10268647	10269247
4254	chr1	10291172	10291772
4266	chr1	10315954	10316554
4281	chr1	10343598	10344198
4307	chr1	10391227	10391827
4326	chr1	10422085	10422685
4332	chr1	10432318	10432918
4367	chr1	10504500	10505100
4396	chr1	10550788	10551388
4402	chr1	10562744	10563344
4405	chr1	10567479	10568079
4407	chr1	10570997	10571597
4431	chr1	10620693	10621293
4462	chr1	10689442	10690042
4466	chr1	10698691	10699291
4469	chr1	10706853	10707453
4476	chr1	10724343	10724943
4478	chr1	10727045	10727645
4480	chr1	10729862	10730462
4481	chr1	10730964	10731564
4487	chr1	10741103	10741703
4520	chr1	10798458	10799058
4522	chr1	10802173	10802773
4535	chr1	10825913	10826513
4539	chr1	10833429	10834029
4555	chr1	10863989	10864589
4566	chr1	10883440	10884040
4577	chr1	10911079	10911679
4579	chr1	10915017	10915617
4593	chr1	10939189	10939789
4614	chr1	10977638	10978238
4620	chr1	10993461	10994061
4656	chr1	11064272	11064872
4707	chr1	11167369	11167969
4711	chr1	11172899	11173499
4721	chr1	11190424	11191024
4747	chr1	11233218	11233818
4768	chr1	11280118	11280718
4777	chr1	11292788	11293388
4779	chr1	11295959	11296559
4794	chr1	11327402	11328002
4826	chr1	11386551	11387151
4875	chr1	11470390	11470990
4877	chr1	11472848	11473448
4886	chr1	11489247	11489847
4888	chr1	11491878	11492478
4895	chr1	11503593	11504193
4908	chr1	11529293	11529893
4925	chr1	11559165	11559765
4960	chr1	11617203	11617803
4962	chr1	11619626	11620226
4966	chr1	11625707	11626307
4976	chr1	11646832	11647432
4986	chr1	11676871	11677471
4990	chr1	11684443	11685043
5018	chr1	11734399	11734999
5070	chr1	11854478	11855078
5092	chr1	11900299	11900899
5093	chr1	11902206	11902806
5118	chr1	11959542	11960142
5122	chr1	11967526	11968126
5125	chr1	11973266	11973866
5151	chr1	12024476	12025076
5160	chr1	12045871	12046471
5164	chr1	12053595	12054195
5178	chr1	12084830	12085430
5196	chr1	12114086	12114686
5203	chr1	12134231	12134831
5207	chr1	12144250	12144850
5221	chr1	12170455	12171055
5227	chr1	12186520	12187120
5229	chr1	12190597	12191197
5230	chr1	12192483	12193083
5232	chr1	12197734	12198334
5234	chr1	12202028	12202628
5235	chr1	12203277	12203877
5260	chr1	12253079	12253679
5271	chr1	12272794	12273394
5289	chr1	12305679	12306279
5296	chr1	12321903	12322503
5309	chr1	12351512	12352112
5326	chr1	12382607	12383207
5331	chr1	12393459	12394059
5364	chr1	12456664	12457264
5367	chr1	12465574	12466174
5369	chr1	12470135	12470735
5379	chr1	12494525	12495125
5391	chr1	12517582	12518182
5395	chr1	12526860	12527460
5404	chr1	12546845	12547445
5413	chr1	12564469	12565069
5425	chr1	12596687	12597287
5472	chr1	12697684	12698284
5489	chr1	12736044	12736644
5499	chr1	12756793	12757393
5521	chr1	12853187	12853787
5556	chr1	13412366	13412966
5558	chr1	13416285	13416885
5576	chr1	13464802	13465402
5589	chr1	13492399	13492999
5597	chr1	13512218	13512818
5600	chr1	13520174	13520774
5601	chr1	13521577	13522177
5606	chr1	13532649	13533249
5618	chr1	13559480	13560080
5638	chr1	13609679	13610279
5641	chr1	13620753	13621353
5644	chr1	13627150	13627750
5646	chr1	13631024	13631624
5650	chr1	13640067	13640667
5653	chr1	13651052	13651652
5674	chr1	13711565	13712165
5713	chr1	13790407	13791007
5738	chr1	13845802	13846402
5742	chr1	13862368	13862968
5765	chr1	13902776	13903376
5792	chr1	13970301	13970901
5817	chr1	14027813	14028413
5828	chr1	14057522	14058122
5883	chr1	14188034	14188634
5919	chr1	14269245	14269845
5925	chr1	14282370	14282970
5951	chr1	14339132	14339732
5962	chr1	14368002	14368602
5986	chr1	14426918	14427518
6002	chr1	14454498	14455098
6018	chr1	14490550	14491150
6021	chr1	14494402	14495002
6065	chr1	14575554	14576154
6090	chr1	14616679	14617279
6092	chr1	14620651	14621251
6099	chr1	14636979	14637579
6197	chr1	14831642	14832242
6229	chr1	14890788	14891388
6235	chr1	14901974	14902574
6257	chr1	14938298	14938898
6268	chr1	14967076	14967676
6277	chr1	14982125	14982725
6282	chr1	14989417	14990017
6296	chr1	15018164	15018764
6301	chr1	15031892	15032492
6346	chr1	15109073	15109673
6367	chr1	15148070	15148670
6374	chr1	15172610	15173210
6419	chr1	15265716	15266316
6423	chr1	15272699	15273299
6428	chr1	15281621	15282221
6430	chr1	15283558	15284158
6458	chr1	15331427	15332027
6467	chr1	15341349	15341949
6469	chr1	15344227	15344827
6474	chr1	15357064	15357664
6476	chr1	15360887	15361487
6494	chr1	15397975	15398575
6495	chr1	15399500	15400100
6538	chr1	15474282	15474882
6587	chr1	15570701	15571301
6600	chr1	15600274	15600874
6630	chr1	15664247	15664847
6634	chr1	15672229	15672829
6638	chr1	15678983	15679583
6656	chr1	15709238	15709838
6669	chr1	15743942	15744542
6687	chr1	15775059	15775659
6689	chr1	15779410	15780010
6691	chr1	15781634	15782234
6709	chr1	15821239	15821839
6772	chr1	15936966	15937566
6781	chr1	15959544	15960144
6788	chr1	15969640	15970240
6790	chr1	15972495	15973095
6801	chr1	15997758	15998358
6804	chr1	16001003	16001603
6810	chr1	16011274	16011874
6823	chr1	16041856	16042456
6855	chr1	16110529	16111129
6895	chr1	16189667	16190267
6920	chr1	16240685	16241285
6925	chr1	16256626	16257226
6926	chr1	16261033	16261633
6939	chr1	16282109	16282709
6964	chr1	16324983	16325583
6968	chr1	16332581	16333181
6972	chr1	16338474	16339074
7026	chr1	16466087	16466687
7058	chr1	16563480	16564080
7077	chr1	16619386	16619986
7079	chr1	16625402	16626002
7114	chr1	16721055	16721655
7129	chr1	16883946	16884546
7143	chr1	16910336	16910936
7160	chr1	16951585	16952185
7182	chr1	16992684	16993284
7185	chr1	16998839	16999439
7206	chr1	17044544	17045144
7232	chr1	17088180	17088780
7240	chr1	17105655	17106255
7251	chr1	17131372	17131972
7256	chr1	17138179	17138779
7271	chr1	17165857	17166457
7272	chr1	17167170	17167770
7279	chr1	17177076	17177676
7309	chr1	17245376	17245976
7313	chr1	17253682	17254282
7324	chr1	17273550	17274150
7331	chr1	17288273	17288873
7353	chr1	17325083	17325683
7359	chr1	17337845	17338445
7372	chr1	17365709	17366309
7384	chr1	17384660	17385260
7388	chr1	17393846	17394446
7398	chr1	17410526	17411126
7404	chr1	17417665	17418265
7408	chr1	17424963	17425563
7416	chr1	17442634	17443234
7445	chr1	17504759	17505359
7461	chr1	17538420	17539020
7470	chr1	17556891	17557491
7482	chr1	17581041	17581641
7486	chr1	17587831	17588431
7499	chr1	17608465	17609065
7540	chr1	17697602	17698202
7543	chr1	17701982	17702582
7548	chr1	17710570	17711170
7551	chr1	17714769	17715369
7577	chr1	17766570	17767170
7596	chr1	17815606	17816206
7606	chr1	17831072	17831672
7614	chr1	17849290	17849890
7620	chr1	17857387	17857987
7632	chr1	17882136	17882736
7643	chr1	17911020	17911620
7649	chr1	17923146	17923746
7674	chr1	17978788	17979388
7718	chr1	18065781	18066381
7768	chr1	18185734	18186334
7780	chr1	18210029	18210629
7829	chr1	18314504	18315104
7837	chr1	18324696	18325296
7839	chr1	18328869	18329469
7847	chr1	18348942	18349542
7850	chr1	18353792	18354392
7857	chr1	18368361	18368961
7901	chr1	18473624	18474224
7939	chr1	18557392	18557992
7955	chr1	18583197	18583797
7969	chr1	18611100	18611700
7975	chr1	18622578	18623178
7976	chr1	18625019	18625619
7993	chr1	18654330	18654930
8004	chr1	18677252	18677852
8018	chr1	18700556	18701156
8036	chr1	18735979	18736579
8041	chr1	18747451	18748051
8063	chr1	18786872	18787472
8073	chr1	18805399	18805999
8102	chr1	18862556	18863156
8174	chr1	18987840	18988440
8179	chr1	18998858	18999458
8192	chr1	19024334	19024934
8197	chr1	19031269	19031869
8233	chr1	19107372	19107972
8247	chr1	19136223	19136823
8296	chr1	19226097	19226697
8306	chr1	19242360	19242960
8316	chr1	19264017	19264617
8338	chr1	19318282	19318882
8346	chr1	19331548	19332148
8348	chr1	19334985	19335585
8360	chr1	19352997	19353597
8365	chr1	19362927	19363527
8370	chr1	19371472	19372072
8372	chr1	19375066	19375666
8382	chr1	19393215	19393815
8412	chr1	19450431	19451031
8419	chr1	19467471	19468071
8437	chr1	19507584	19508184
8495	chr1	19636035	19636635
8517	chr1	19673839	19674439
8522	chr1	19681353	19681953
8562	chr1	19749689	19750289
8582	chr1	19780934	19781534
8599	chr1	19815394	19815994
8609	chr1	19836728	19837328
8625	chr1	19865766	19866366
8636	chr1	19893379	19893979
8640	chr1	19902817	19903417
8667	chr1	19966266	19966866
8681	chr1	19993235	19993835
8695	chr1	20047080	20047680
8698	chr1	20058407	20059007
8708	chr1	20075463	20076063
8723	chr1	20102061	20102661
8754	chr1	20172366	20172966
8767	chr1	20193299	20193899
8777	chr1	20208480	20209080
8780	chr1	20214971	20215571
8781	chr1	20216230	20216830
8790	chr1	20234641	20235241
8794	chr1	20244164	20244764
8810	chr1	20269791	20270391
8817	chr1	20288837	20289437
8828	chr1	20315637	20316237
8872	chr1	20401254	20401854
8874	chr1	20405693	20406293
8900	chr1	20455255	20455855
8921	chr1	20487617	20488217
8942	chr1	20522765	20523365
8946	chr1	20533359	20533959
8971	chr1	20575134	20575734
9003	chr1	20641430	20642030
9023	chr1	20681322	20681922
9024	chr1	20682184	20682784
9054	chr1	20742734	20743334
9067	chr1	20769237	20769837
9084	chr1	20807725	20808325
9095	chr1	20828657	20829257
9100	chr1	20841550	20842150
9107	chr1	20859476	20860076
9109	chr1	20863663	20864263
9126	chr1	20896154	20896754
9137	chr1	20920790	20921390
9143	chr1	20937071	20937671
9190	chr1	21057954	21058554
9192	chr1	21063504	21064104
9197	chr1	21070586	21071186
9227	chr1	21136465	21137065
9257	chr1	21195613	21196213
9260	chr1	21203692	21204292
9279	chr1	21240492	21241092
9286	chr1	21254635	21255235
9293	chr1	21267726	21268326
9310	chr1	21297907	21298507
9318	chr1	21312567	21313167
9323	chr1	21323723	21324323
9324	chr1	21325884	21326484
9348	chr1	21383266	21383866
9367	chr1	21431632	21432232
9369	chr1	21434588	21435188
9391	chr1	21492608	21493208
9393	chr1	21495926	21496526
9394	chr1	21497214	21497814
9407	chr1	21523349	21523949
9421	chr1	21544086	21544686
9449	chr1	21594177	21594777
9451	chr1	21597594	21598194
9502	chr1	21691038	21691638
9532	chr1	21739392	21739992
9568	chr1	21808979	21809579
9579	chr1	21827596	21828196
9590	chr1	21841507	21842107
9593	chr1	21847431	21848031
9605	chr1	21872683	21873283
9609	chr1	21879468	21880068
9625	chr1	21911922	21912522
9627	chr1	21916538	21917138
9644	chr1	21957575	21958175
9647	chr1	21961219	21961819
9661	chr1	21994827	21995427
9666	chr1	22004561	22005161
9670	chr1	22009070	22009670
9675	chr1	22027674	22028274
9705	chr1	22080524	22081124
9708	chr1	22085489	22086089
9725	chr1	22117097	22117697
9735	chr1	22140405	22141005
9739	chr1	22153699	22154299
9744	chr1	22161310	22161910
9769	chr1	22210350	22210950
9775	chr1	22221832	22222432
9790	chr1	22249714	22250314
9795	chr1	22260018	22260618
9801	chr1	22269769	22270369
9806	chr1	22276136	22276736
9807	chr1	22277974	22278574
9808	chr1	22279880	22280480
9833	chr1	22333834	22334434
9843	chr1	22351018	22351618
9846	chr1	22355326	22355926
9847	chr1	22360318	22360918
9851	chr1	22371391	22371991
9865	chr1	22394402	22395002
9871	chr1	22404587	22405187
9883	chr1	22427193	22427793
9889	chr1	22433770	22434370
9922	chr1	22511064	22511664
9923	chr1	22513843	22514443
9925	chr1	22520396	22520996
9930	chr1	22531146	22531746
9941	chr1	22549208	22549808
9947	chr1	22558724	22559324
9948	chr1	22560493	22561093
9970	chr1	22607271	22607871
9976	chr1	22617968	22618568
9986	chr1	22641502	22642102
10000	chr1	22670843	22671443
10001	chr1	22671704	22672304
10052	chr1	22771575	22772175
10066	chr1	22798598	22799198
10072	chr1	22810948	22811548
10077	chr1	22821096	22821696
10081	chr1	22830473	22831073
10084	chr1	22835250	22835850
10088	chr1	22847779	22848379
10113	chr1	22893623	22894223
10115	chr1	22895779	22896379
10130	chr1	22917679	22918279
10159	chr1	22984838	22985438
10173	chr1	23007150	23007750
10176	chr1	23012743	23013343
10192	chr1	23044603	23045203
10208	chr1	23075542	23076142
10218	chr1	23093822	23094422
10224	chr1	23103139	23103739
10244	chr1	23143257	23143857
10246	chr1	23146471	23147071
10262	chr1	23180310	23180910
10267	chr1	23189348	23189948
10270	chr1	23192626	23193226
10282	chr1	23211018	23211618
10302	chr1	23243684	23244284
10318	chr1	23268829	23269429
10320	chr1	23273031	23273631
10327	chr1	23290495	23291095
10333	chr1	23300316	23300916
10385	chr1	23405773	23406373
10445	chr1	23541247	23541847
10464	chr1	23584638	23585238
10474	chr1	23604092	23604692
10480	chr1	23617786	23618386
10499	chr1	23673378	23673978
10504	chr1	23682266	23682866
10519	chr1	23718513	23719113
10521	chr1	23724421	23725021
10523	chr1	23729761	23730361
10538	chr1	23760264	23760864
10542	chr1	23768662	23769262
10588	chr1	23873597	23874197
10601	chr1	23897764	23898364
10609	chr1	23910244	23910844
10619	chr1	23929234	23929834
10629	chr1	23948648	23949248
10657	chr1	24001404	24002004
10664	chr1	24018185	24018785
10685	chr1	24053479	24054079
10687	chr1	24058388	24058988
10690	chr1	24064110	24064710
10692	chr1	24068882	24069482
10751	chr1	24176443	24177043
10761	chr1	24193289	24193889
10766	chr1	24203717	24204317
10792	chr1	24246094	24246694
10805	chr1	24270584	24271184
10806	chr1	24273577	24274177
10814	chr1	24290989	24291589
10816	chr1	24297036	24297636
10833	chr1	24333968	24334568
10880	chr1	24427153	24427753
10883	chr1	24432349	24432949
10890	chr1	24448087	24448687
10905	chr1	24473074	24473674
10956	chr1	24561977	24562577
10971	chr1	24596240	24596840
10989	chr1	24628128	24628728
10991	chr1	24631865	24632465
10993	chr1	24635164	24635764
11014	chr1	24673695	24674295
11021	chr1	24691672	24692272
11028	chr1	24707453	24708053
11031	chr1	24716928	24717528
11070	chr1	24802197	24802797
11076	chr1	24812556	24813156
11082	chr1	24822316	24822916
11100	chr1	24854645	24855245
11128	chr1	24910003	24910603
11141	chr1	24933481	24934081
11164	chr1	24968764	24969364
11177	chr1	24993773	24994373
11183	chr1	25002999	25003599
11190	chr1	25013130	25013730
11198	chr1	25032589	25033189
11205	chr1	25043798	25044398
11208	chr1	25050978	25051578
11231	chr1	25091637	25092237
11243	chr1	25113463	25114063
11248	chr1	25120569	25121169
11258	chr1	25135583	25136183
11262	chr1	25142090	25142690
11268	chr1	25153298	25153898
11278	chr1	25172141	25172741
11287	chr1	25190023	25190623
11294	chr1	25202442	25203042
11296	chr1	25204467	25205067
11309	chr1	25229799	25230399
11315	chr1	25242454	25243054
11338	chr1	25321110	25321710
11345	chr1	25345657	25346257
11350	chr1	25352986	25353586
11353	chr1	25369482	25370082
11403	chr1	25488127	25488727
11409	chr1	25502125	25502725
11415	chr1	25516585	25517185
11418	chr1	25521386	25521986
11437	chr1	25564975	25565575
11450	chr1	25595407	25596007
11475	chr1	25647764	25648364
11489	chr1	25673396	25673996
11498	chr1	25692994	25693594
11499	chr1	25695055	25695655
11502	chr1	25703523	25704123
11517	chr1	25738031	25738631
11529	chr1	25766165	25766765
11548	chr1	25813396	25813996
11605	chr1	25943497	25944097
11619	chr1	25967442	25968042
11629	chr1	25986115	25986715
11644	chr1	26017720	26018320
11662	chr1	26058273	26058873
11728	chr1	26186597	26187197
11733	chr1	26196124	26196724
11738	chr1	26203971	26204571
11739	chr1	26205616	26206216
11751	chr1	26228820	26229420
11757	chr1	26243880	26244480
11783	chr1	26300973	26301573
11798	chr1	26327368	26327968
11808	chr1	26347789	26348389
11815	chr1	26361699	26362299
11832	chr1	26393665	26394265
11843	chr1	26415984	26416584
11844	chr1	26419873	26420473
11851	chr1	26435426	26436026
11855	chr1	26446146	26446746
11863	chr1	26463494	26464094
11872	chr1	26486478	26487078
11874	chr1	26490650	26491250
11892	chr1	26534274	26534874
11900	chr1	26550335	26550935
11902	chr1	26553264	26553864
11919	chr1	26580651	26581251
11946	chr1	26642428	26643028
11953	chr1	26659683	26660283
11961	chr1	26677116	26677716
11973	chr1	26713070	26713670
12001	chr1	26774942	26775542
12014	chr1	26811834	26812434
12050	chr1	26897960	26898560
12089	chr1	26980620	26981220
12094	chr1	26989490	26990090
12119	chr1	27040476	27041076
12134	chr1	27069111	27069711
12135	chr1	27070233	27070833
12139	chr1	27076767	27077367
12142	chr1	27081704	27082304
12155	chr1	27103964	27104564
12160	chr1	27112301	27112901
12208	chr1	27219268	27219868
12221	chr1	27242844	27243444
12222	chr1	27244723	27245323
12236	chr1	27269308	27269908
12262	chr1	27337598	27338198
12265	chr1	27344025	27344625
12270	chr1	27353554	27354154
12307	chr1	27435569	27436169
12321	chr1	27467367	27467967
12333	chr1	27486812	27487412
12341	chr1	27503187	27503787
12367	chr1	27552007	27552607
12389	chr1	27612076	27612676
12406	chr1	27639253	27639853
12437	chr1	27708966	27709566
12456	chr1	27746196	27746796
12475	chr1	27780222	27780822
12479	chr1	27789696	27790296
12482	chr1	27800553	27801153
12487	chr1	27813379	27813979
12531	chr1	27907783	27908383
12545	chr1	27939334	27939934
12560	chr1	27967248	27967848
12565	chr1	27978119	27978719
12580	chr1	28007097	28007697
12589	chr1	28026197	28026797
12594	chr1	28036413	28037013
12596	chr1	28041340	28041940
12597	chr1	28043027	28043627
12601	chr1	28055423	28056023
12634	chr1	28136011	28136611
12638	chr1	28142306	28142906
12640	chr1	28144922	28145522
12646	chr1	28160529	28161129
12651	chr1	28169556	28170156
12659	chr1	28188808	28189408
12661	chr1	28192249	28192849
12666	chr1	28206212	28206812
12672	chr1	28219486	28220086
12704	chr1	28305864	28306464
12726	chr1	28353088	28353688
12728	chr1	28357880	28358480
12737	chr1	28378039	28378639
12758	chr1	28427738	28428338
12788	chr1	28481012	28481612
12789	chr1	28483103	28483703
12790	chr1	28484123	28484723
12798	chr1	28500271	28500871
12816	chr1	28566548	28567148
12817	chr1	28567893	28568493
12820	chr1	28574596	28575196
12829	chr1	28595003	28595603
12836	chr1	28611370	28611970
12841	chr1	28625630	28626230
12860	chr1	28683640	28684240
12865	chr1	28692418	28693018
12871	chr1	28703548	28704148
12875	chr1	28709064	28709664
12882	chr1	28724551	28725151
12902	chr1	28774160	28774760
12906	chr1	28784126	28784726
12943	chr1	28867364	28867964
12954	chr1	28902715	28903315
12971	chr1	28942099	28942699
12974	chr1	28949459	28950059
12980	chr1	28960483	28961083
13005	chr1	28997560	28998160
13007	chr1	29001788	29002388
13010	chr1	29005649	29006249
13022	chr1	29026665	29027265
13026	chr1	29038031	29038631
13036	chr1	29056304	29056904
13054	chr1	29090658	29091258
13056	chr1	29095275	29095875
13061	chr1	29104333	29104933
13066	chr1	29113157	29113757
13069	chr1	29118449	29119049
13077	chr1	29132537	29133137
13114	chr1	29212854	29213454
13117	chr1	29216175	29216775
13122	chr1	29226685	29227285
13139	chr1	29254127	29254727
13157	chr1	29296965	29297565
13173	chr1	29329528	29330128
13192	chr1	29373286	29373886
13193	chr1	29376856	29377456
13208	chr1	29407269	29407869
13211	chr1	29411017	29411617
13214	chr1	29415465	29416065
13246	chr1	29489716	29490316
13249	chr1	29496164	29496764
13269	chr1	29541010	29541610
13272	chr1	29545546	29546146
13279	chr1	29560649	29561249
13307	chr1	29622301	29622901
13323	chr1	29648098	29648698
13343	chr1	29696534	29697134
13349	chr1	29707456	29708056
13359	chr1	29729352	29729952
13367	chr1	29743445	29744045
13368	chr1	29744248	29744848
13390	chr1	29794962	29795562
13407	chr1	29834439	29835039
13413	chr1	29846199	29846799
13444	chr1	29908835	29909435
13469	chr1	29965420	29966020
13490	chr1	30027709	30028309
13497	chr1	30040238	30040838
13513	chr1	30071423	30072023
13522	chr1	30091676	30092276
13529	chr1	30106334	30106934
13531	chr1	30107908	30108508
13544	chr1	30143224	30143824
13599	chr1	30263989	30264589
13622	chr1	30310329	30310929
13669	chr1	30418713	30419313
13683	chr1	30462381	30462981
13692	chr1	30478715	30479315
13702	chr1	30505379	30505979
13723	chr1	30546089	30546689
13726	chr1	30558855	30559455
13755	chr1	30629281	30629881
13792	chr1	30701927	30702527
13806	chr1	30747334	30747934
13808	chr1	30751158	30751758
13820	chr1	30773190	30773790
13829	chr1	30793742	30794342
13837	chr1	30818196	30818796
13838	chr1	30819717	30820317
13931	chr1	30997056	30997656
13964	chr1	31069054	31069654
13969	chr1	31078430	31079030
13970	chr1	31080747	31081347
13971	chr1	31081720	31082320
14005	chr1	31137534	31138134
14015	chr1	31161100	31161700
14029	chr1	31192493	31193093
14034	chr1	31200629	31201229
14038	chr1	31207190	31207790
14044	chr1	31214157	31214757
14054	chr1	31229045	31229645
14082	chr1	31272861	31273461
14089	chr1	31283301	31283901
14097	chr1	31302591	31303191
14112	chr1	31329246	31329846
14114	chr1	31334439	31335039
14141	chr1	31378634	31379234
14143	chr1	31380910	31381510
14144	chr1	31382936	31383536
14146	chr1	31386150	31386750
14151	chr1	31396468	31397068
14178	chr1	31459684	31460284
14206	chr1	31524829	31525429
14207	chr1	31528120	31528720
14209	chr1	31531784	31532384
14226	chr1	31563581	31564181
14288	chr1	31674497	31675097
14291	chr1	31680276	31680876
14309	chr1	31708237	31708837
14343	chr1	31769684	31770284
14350	chr1	31784489	31785089
14355	chr1	31794493	31795093
14383	chr1	31850408	31851008
14412	chr1	31909420	31910020
14453	chr1	31998516	31999116
14473	chr1	32046594	32047194
14558	chr1	32226493	32227093
14576	chr1	32261147	32261747
14589	chr1	32281859	32282459
14605	chr1	32323022	32323622
14636	chr1	32404897	32405497
14639	chr1	32410959	32411559
14663	chr1	32466659	32467259
14673	chr1	32487124	32487724
14694	chr1	32520101	32520701
14697	chr1	32525373	32525973
14715	chr1	32560507	32561107
14729	chr1	32590575	32591175
14745	chr1	32617982	32618582
14746	chr1	32619118	32619718
14749	chr1	32626339	32626939
14754	chr1	32635888	32636488
14783	chr1	32708695	32709295
14794	chr1	32727352	32727952
14798	chr1	32737325	32737925
14826	chr1	32800404	32801004
14845	chr1	32842253	32842853
14852	chr1	32853434	32854034
14863	chr1	32889701	32890301
14877	chr1	32919197	32919797
14886	chr1	32940633	32941233
14887	chr1	32942532	32943132
14902	chr1	32985201	32985801
14904	chr1	32989130	32989730
14932	chr1	33043999	33044599
14936	chr1	33053425	33054025
14938	chr1	33058515	33059115
14939	chr1	33064566	33065166
14984	chr1	33148662	33149262
15019	chr1	33229396	33229996
15042	chr1	33277389	33277989
15077	chr1	33354417	33355017
15079	chr1	33356639	33357239
15108	chr1	33407985	33408585
15127	chr1	33449353	33449953
15130	chr1	33457163	33457763
15132	chr1	33462444	33463044
15148	chr1	33491931	33492531
15155	chr1	33509800	33510400
15164	chr1	33529178	33529778
15172	chr1	33553449	33554049
15185	chr1	33584420	33585020
15198	chr1	33613812	33614412
15203	chr1	33620196	33620796
15204	chr1	33621236	33621836
15206	chr1	33623642	33624242
15233	chr1	33679692	33680292
15268	chr1	33764535	33765135
15275	chr1	33785092	33785692
15286	chr1	33813629	33814229
15294	chr1	33856516	33857116
15304	chr1	33884943	33885543
15338	chr1	33976597	33977197
15342	chr1	33984289	33984889
15362	chr1	34034043	34034643
15384	chr1	34102877	34103477
15392	chr1	34123193	34123793
15405	chr1	34158851	34159451
15419	chr1	34187940	34188540
15453	chr1	34303818	34304418
15456	chr1	34319328	34319928
15460	chr1	34330006	34330606
15473	chr1	34370504	34371104
15487	chr1	34424404	34425004
15489	chr1	34430637	34431237
15495	chr1	34446188	34446788
15522	chr1	34520853	34521453
15527	chr1	34532936	34533536
15537	chr1	34557045	34557645
15546	chr1	34580905	34581505
15553	chr1	34595869	34596469
15562	chr1	34615039	34615639
15564	chr1	34618702	34619302
15597	chr1	34692147	34692747
15617	chr1	34734124	34734724
15683	chr1	34869033	34869633
15694	chr1	34888067	34888667
15700	chr1	34899278	34899878
15706	chr1	34914411	34915011
15730	chr1	34976109	34976709
15757	chr1	35039056	35039656
15777	chr1	35082705	35083305
15779	chr1	35086229	35086829
15785	chr1	35098191	35098791
15787	chr1	35101025	35101625
15828	chr1	35178503	35179103
15838	chr1	35199300	35199900
15849	chr1	35217900	35218500
15854	chr1	35224579	35225179
15862	chr1	35250779	35251379
15865	chr1	35257898	35258498
15868	chr1	35263782	35264382
15878	chr1	35282695	35283295
15900	chr1	35334551	35335151
15909	chr1	35364822	35365422
15926	chr1	35402817	35403417
15928	chr1	35406604	35407204
15930	chr1	35409394	35409994
15948	chr1	35441488	35442088
15952	chr1	35446535	35447135
15959	chr1	35456404	35457004
15961	chr1	35458717	35459317
15966	chr1	35468027	35468627
15976	chr1	35485409	35486009
15985	chr1	35499366	35499966
15986	chr1	35500689	35501289
16004	chr1	35536204	35536804
16010	chr1	35545635	35546235
16019	chr1	35564738	35565338
16030	chr1	35589564	35590164
16031	chr1	35593776	35594376
16063	chr1	35649244	35649844
16064	chr1	35651100	35651700
16067	chr1	35655858	35656458
16074	chr1	35668044	35668644
16105	chr1	35731684	35732284
16120	chr1	35760025	35760625
16153	chr1	35829592	35830192
16156	chr1	35835462	35836062
16159	chr1	35843828	35844428
16163	chr1	35851544	35852144
16206	chr1	35928474	35929074
16229	chr1	35964523	35965123
16240	chr1	35990353	35990953
16269	chr1	36046960	36047560
16284	chr1	36073915	36074515
16285	chr1	36075771	36076371
16288	chr1	36085402	36086002
16320	chr1	36165459	36166059
16344	chr1	36205924	36206524
16352	chr1	36219205	36219805
16361	chr1	36242292	36242892
16379	chr1	36276119	36276719
16387	chr1	36297250	36297850
16388	chr1	36299212	36299812
16437	chr1	36405397	36405997
16453	chr1	36440583	36441183
16458	chr1	36449078	36449678
16465	chr1	36461298	36461898
16493	chr1	36516321	36516921
16498	chr1	36522920	36523520
16502	chr1	36533698	36534298
16514	chr1	36561000	36561600
16529	chr1	36589113	36589713
16535	chr1	36605023	36605623
16536	chr1	36605860	36606460
16538	chr1	36608774	36609374
16543	chr1	36617502	36618102
16586	chr1	36719975	36720575
16592	chr1	36731936	36732536
16646	chr1	36837571	36838171
16647	chr1	36839346	36839946
16653	chr1	36851833	36852433
16656	chr1	36860560	36861160
16672	chr1	36889264	36889864
16673	chr1	36891972	36892572
16690	chr1	36929545	36930145
16710	chr1	36972893	36973493
16711	chr1	36974616	36975216
16714	chr1	36979489	36980089
16729	chr1	37010404	37011004
16735	chr1	37020978	37021578
16756	chr1	37067810	37068410
16760	chr1	37082191	37082791
16765	chr1	37093286	37093886
16780	chr1	37121058	37121658
16791	chr1	37139836	37140436
16792	chr1	37143360	37143960
16796	chr1	37151667	37152267
16806	chr1	37181965	37182565
16810	chr1	37187188	37187788
16851	chr1	37276389	37276989
16880	chr1	37337519	37338119
16903	chr1	37384247	37384847
16904	chr1	37385565	37386165
16928	chr1	37438187	37438787
16930	chr1	37444985	37445585
16937	chr1	37460535	37461135
16954	chr1	37494396	37494996
16972	chr1	37528176	37528776
16979	chr1	37543822	37544422
16983	chr1	37551085	37551685
17002	chr1	37588500	37589100
17003	chr1	37591319	37591919
17018	chr1	37620311	37620911
17020	chr1	37622674	37623274
17024	chr1	37629289	37629889
17025	chr1	37631164	37631764
17045	chr1	37675194	37675794
17047	chr1	37678764	37679364
17049	chr1	37682708	37683308
17055	chr1	37697830	37698430
17120	chr1	37820310	37820910
17129	chr1	37842422	37843022
17137	chr1	37865100	37865700
17143	chr1	37874826	37875426
17178	chr1	37950647	37951247
17184	chr1	37962663	37963263
17193	chr1	37973785	37974385
17262	chr1	38119464	38120064
17264	chr1	38123385	38123985
17272	chr1	38142011	38142611
17281	chr1	38161444	38162044
17285	chr1	38171139	38171739
17387	chr1	38379726	38380326
17414	chr1	38452568	38453168
17438	chr1	38498053	38498653
17439	chr1	38499482	38500082
17451	chr1	38526905	38527505
17466	chr1	38553281	38553881
17520	chr1	38671464	38672064
17527	chr1	38681302	38681902
17530	chr1	38687603	38688203
17538	chr1	38701870	38702470
17543	chr1	38715044	38715644
17551	chr1	38729393	38729993
17552	chr1	38730636	38731236
17557	chr1	38739595	38740195
17568	chr1	38761182	38761782
17590	chr1	38810440	38811040
17598	chr1	38823322	38823922
17599	chr1	38824325	38824925
17601	chr1	38826401	38827001
17602	chr1	38827592	38828192
17606	chr1	38839360	38839960
17611	chr1	38849647	38850247
17630	chr1	38887867	38888467
17641	chr1	38905489	38906089
17642	chr1	38907132	38907732
17643	chr1	38908328	38908928
17677	chr1	38978117	38978717
17681	chr1	38989104	38989704
17730	chr1	39080306	39080906
17731	chr1	39082706	39083306
17734	chr1	39088193	39088793
17744	chr1	39116748	39117348
17748	chr1	39128302	39128902
17752	chr1	39136450	39137050
17755	chr1	39143482	39144082
17765	chr1	39163289	39163889
17767	chr1	39166961	39167561
17812	chr1	39249517	39250117
17823	chr1	39267669	39268269
17840	chr1	39303349	39303949
17842	chr1	39307678	39308278
17860	chr1	39345731	39346331
17864	chr1	39350813	39351413
17870	chr1	39357617	39358217
17871	chr1	39358546	39359146
17872	chr1	39361026	39361626
17881	chr1	39376005	39376605
17915	chr1	39453942	39454542
17920	chr1	39464852	39465452
17927	chr1	39475166	39475766
17943	chr1	39506761	39507361
17949	chr1	39528022	39528622
17952	chr1	39536125	39536725
18010	chr1	39652767	39653367
18027	chr1	39688663	39689263
18028	chr1	39689601	39690201
18031	chr1	39694443	39695043
18035	chr1	39700065	39700665
18038	chr1	39709703	39710303
18067	chr1	39768964	39769564
18081	chr1	39802774	39803374
18086	chr1	39815995	39816595
18089	chr1	39820814	39821414
18095	chr1	39828356	39828956
18106	chr1	39846227	39846827
18129	chr1	39893429	39894029
18135	chr1	39905841	39906441
18138	chr1	39911386	39911986
18180	chr1	39993985	39994585
18184	chr1	40004278	40004878
18196	chr1	40035657	40036257
18232	chr1	40099895	40100495
18272	chr1	40169672	40170272
18290	chr1	40200675	40201275
18310	chr1	40248159	40248759
18318	chr1	40264156	40264756
18319	chr1	40266127	40266727
18333	chr1	40298909	40299509
18341	chr1	40315010	40315610
18351	chr1	40333128	40333728
18353	chr1	40336198	40336798
18356	chr1	40343317	40343917
18392	chr1	40416632	40417232
18395	chr1	40421297	40421897
18412	chr1	40458173	40458773
18449	chr1	40549837	40550437
18523	chr1	40683921	40684521
18548	chr1	40734442	40735042
18549	chr1	40736362	40736962
18551	chr1	40741521	40742121
18556	chr1	40751353	40751953
18568	chr1	40779156	40779756
18595	chr1	40832988	40833588
18598	chr1	40839056	40839656
18631	chr1	40906718	40907318
18635	chr1	40912489	40913089
18640	chr1	40925151	40925751
18645	chr1	40935360	40935960
18650	chr1	40944760	40945360
18652	chr1	40955965	40956565
18673	chr1	40998337	40998937
18694	chr1	41040245	41040845
18718	chr1	41099112	41099712
18727	chr1	41113325	41113925
18736	chr1	41136628	41137228
18743	chr1	41146586	41147186
18744	chr1	41147640	41148240
18764	chr1	41192353	41192953
18777	chr1	41219920	41220520
18782	chr1	41231919	41232519
18789	chr1	41249212	41249812
18795	chr1	41259773	41260373
18798	chr1	41266172	41266772
18802	chr1	41275606	41276206
18810	chr1	41291320	41291920
18863	chr1	41398588	41399188
18869	chr1	41407341	41407941
18873	chr1	41417650	41418250
18881	chr1	41436701	41437301
18898	chr1	41474477	41475077
18934	chr1	41557994	41558594
18945	chr1	41580060	41580660
18964	chr1	41626503	41627103
18972	chr1	41648881	41649481
18976	chr1	41654325	41654925
18977	chr1	41655815	41656415
18978	chr1	41656696	41657296
18988	chr1	41671400	41672000
19026	chr1	41746057	41746657
19032	chr1	41760081	41760681
19034	chr1	41766518	41767118
19040	chr1	41779436	41780036
19094	chr1	41916863	41917463
19101	chr1	41950142	41950742
19113	chr1	41988586	41989186
19123	chr1	42033851	42034451
19128	chr1	42042522	42043122
19131	chr1	42047595	42048195
19147	chr1	42103096	42103696
19152	chr1	42111250	42111850
19154	chr1	42113825	42114425
19193	chr1	42203709	42204309
19231	chr1	42293185	42293785
19257	chr1	42342126	42342726
19283	chr1	42400741	42401341
19290	chr1	42415295	42415895
19293	chr1	42421448	42422048
19297	chr1	42432988	42433588
19320	chr1	42481237	42481837
19343	chr1	42551327	42551927
19356	chr1	42581088	42581688
19360	chr1	42589213	42589813
19369	chr1	42618190	42618790
19413	chr1	42714507	42715107
19428	chr1	42743397	42743997
19431	chr1	42748944	42749544
19434	chr1	42754125	42754725
19437	chr1	42757703	42758303
19462	chr1	42803385	42803985
19499	chr1	42875315	42875915
19500	chr1	42876677	42877277
19505	chr1	42892057	42892657
19511	chr1	42905629	42906229
19518	chr1	42919313	42919913
19546	chr1	42984307	42984907
19548	chr1	42989483	42990083
19559	chr1	43005955	43006555
19565	chr1	43019088	43019688
19584	chr1	43053013	43053613
19598	chr1	43076630	43077230
19601	chr1	43083560	43084160
19649	chr1	43192874	43193474
19654	chr1	43207849	43208449
19659	chr1	43216929	43217529
19661	chr1	43221076	43221676
19664	chr1	43229751	43230351
19684	chr1	43265964	43266564
19718	chr1	43329024	43329624
19734	chr1	43375834	43376434
19737	chr1	43381993	43382593
19756	chr1	43422247	43422847
19766	chr1	43438505	43439105
19785	chr1	43478809	43479409
19786	chr1	43479824	43480424
19798	chr1	43510368	43510968
19807	chr1	43533650	43534250
19826	chr1	43568359	43568959
19827	chr1	43571972	43572572
19846	chr1	43604725	43605325
19853	chr1	43615237	43615837
19861	chr1	43629850	43630450
19865	chr1	43641464	43642064
19892	chr1	43689211	43689811
19913	chr1	43726686	43727286
19922	chr1	43742972	43743572
19927	chr1	43750611	43751211
19948	chr1	43796389	43796989
19951	chr1	43800774	43801374
19961	chr1	43819635	43820235
19972	chr1	43841485	43842085
19973	chr1	43844552	43845152
19978	chr1	43854525	43855125
19984	chr1	43864312	43864912
19999	chr1	43893385	43893985
20006	chr1	43903956	43904556
20007	chr1	43906611	43907211
20026	chr1	43941338	43941938
20039	chr1	43977638	43978238
20052	chr1	44011053	44011653
20053	chr1	44014136	44014736
20066	chr1	44039434	44040034
20073	chr1	44049408	44050008
20079	chr1	44059594	44060194
20127	chr1	44172684	44173284
20129	chr1	44178182	44178782
20139	chr1	44194419	44195019
20143	chr1	44200334	44200934
20148	chr1	44207092	44207692
20150	chr1	44209662	44210262
20155	chr1	44217947	44218547
20162	chr1	44230997	44231597
20188	chr1	44284267	44284867
20190	chr1	44287313	44287913
20202	chr1	44310273	44310873
20214	chr1	44333062	44333662
20217	chr1	44340479	44341079
20218	chr1	44341877	44342477
20228	chr1	44365227	44365827
20233	chr1	44381833	44382433
20236	chr1	44386518	44387118
20242	chr1	44395011	44395611
20266	chr1	44440757	44441357
20271	chr1	44448843	44449443
20278	chr1	44464619	44465219
20280	chr1	44469860	44470460
20304	chr1	44516081	44516681
20331	chr1	44568647	44569247
20333	chr1	44573724	44574324
20334	chr1	44576780	44577380
20353	chr1	44615802	44616402
20399	chr1	44709354	44709954
20457	chr1	44856242	44856842
20463	chr1	44868740	44869340
20467	chr1	44876867	44877467
20472	chr1	44887673	44888273
20490	chr1	44926356	44926956
20492	chr1	44928400	44929000
20529	chr1	45006030	45006630
20530	chr1	45008940	45009540
20536	chr1	45024644	45025244
20579	chr1	45130512	45131112
20581	chr1	45140713	45141313
20590	chr1	45160504	45161104
20599	chr1	45186468	45187068
20619	chr1	45228028	45228628
20653	chr1	45308621	45309221
20657	chr1	45315992	45316592
20662	chr1	45329009	45329609
20680	chr1	45362993	45363593
20692	chr1	45379424	45380024
20761	chr1	45524986	45525586
20762	chr1	45526188	45526788
20816	chr1	45640393	45640993
20836	chr1	45675651	45676251
20857	chr1	45715118	45715718
20862	chr1	45726896	45727496
20893	chr1	45793896	45794496
20905	chr1	45813591	45814191
20910	chr1	45824269	45824869
20925	chr1	45847027	45847627
20929	chr1	45855595	45856195
20930	chr1	45857397	45857997
20931	chr1	45859902	45860502
20937	chr1	45868597	45869197
20970	chr1	45939974	45940574
20973	chr1	45944308	45944908
20978	chr1	45953367	45953967
20980	chr1	45957666	45958266
20998	chr1	45986996	45987596
21000	chr1	45990056	45990656
21006	chr1	46005780	46006380
21010	chr1	46013280	46013880
21011	chr1	46018344	46018944
21018	chr1	46031278	46031878
21046	chr1	46088399	46088999
21048	chr1	46093369	46093969
21053	chr1	46105116	46105716
21072	chr1	46143901	46144501
21073	chr1	46144610	46145210
21112	chr1	46229272	46229872
21128	chr1	46265267	46265867
21129	chr1	46267605	46268205
21135	chr1	46277280	46277880
21136	chr1	46280285	46280885
21143	chr1	46292997	46293597
21151	chr1	46317456	46318056
21153	chr1	46321893	46322493
21181	chr1	46391012	46391612
21206	chr1	46453013	46453613
21207	chr1	46455846	46456446
21231	chr1	46502703	46503303
21266	chr1	46579018	46579618
21272	chr1	46585947	46586547
21273	chr1	46587713	46588313
21291	chr1	46632373	46632973
21305	chr1	46657677	46658277
21308	chr1	46664016	46664616
21332	chr1	46710213	46710813
21338	chr1	46724533	46725133
21361	chr1	46772336	46772936
21392	chr1	46860724	46861324
21424	chr1	46985092	46985692
21433	chr1	47016059	47016659
21437	chr1	47031996	47032596
21445	chr1	47049105	47049705
21454	chr1	47091020	47091620
21463	chr1	47128803	47129403
21475	chr1	47161361	47161961
21480	chr1	47173824	47174424
21521	chr1	47265921	47266521
21530	chr1	47280857	47281457
21532	chr1	47285388	47285988
21572	chr1	47375266	47375866
21585	chr1	47406367	47406967
21591	chr1	47417932	47418532
21623	chr1	47479041	47479641
21641	chr1	47512632	47513232
21644	chr1	47517179	47517779
21645	chr1	47518478	47519078
21656	chr1	47537291	47537891
21660	chr1	47548469	47549069
21664	chr1	47559299	47559899
21665	chr1	47560452	47561052
21678	chr1	47589169	47589769
21679	chr1	47590404	47591004
21693	chr1	47627667	47628267
21701	chr1	47650042	47650642
21719	chr1	47682196	47682796
21721	chr1	47684692	47685292
21725	chr1	47690685	47691285
21737	chr1	47716034	47716634
21743	chr1	47726823	47727423
21750	chr1	47743870	47744470
21755	chr1	47755793	47756393
21778	chr1	47796115	47796715
21786	chr1	47813004	47813604
21800	chr1	47847281	47847881
21836	chr1	47930565	47931165
21871	chr1	48014537	48015137
21912	chr1	48112778	48113378
21949	chr1	48249970	48250570
21985	chr1	48456824	48457424
22009	chr1	48537213	48537813
22022	chr1	48575977	48576577
22062	chr1	48687791	48688391
22076	chr1	48718808	48719408
22098	chr1	48818014	48818614
22116	chr1	48906691	48907291
22121	chr1	48958671	48959271
22143	chr1	49064300	49064900
22171	chr1	49226344	49226944
22196	chr1	49486217	49486817
22200	chr1	49511586	49512186
22224	chr1	49689508	49690108
22228	chr1	49728264	49728864
22249	chr1	49871634	49872234
22309	chr1	50190897	50191497
22337	chr1	50278067	50278667
22401	chr1	50448928	50449528
22431	chr1	50518925	50519525
22435	chr1	50530713	50531313
22441	chr1	50550341	50550941
22444	chr1	50555659	50556259
22469	chr1	50608095	50608695
22499	chr1	50663128	50663728
22536	chr1	50730995	50731595
22542	chr1	50742041	50742641
22544	chr1	50747163	50747763
22554	chr1	50774535	50775135
22582	chr1	50822676	50823276
22593	chr1	50856411	50857011
22621	chr1	50931672	50932272
22622	chr1	50933426	50934026
22640	chr1	50965830	50966430
22647	chr1	50981984	50982584
22659	chr1	51015101	51015701
22671	chr1	51046192	51046792
22672	chr1	51047579	51048179
22691	chr1	51106323	51106923
22696	chr1	51115580	51116180
22701	chr1	51132527	51133127
22710	chr1	51153594	51154194
22723	chr1	51183725	51184325
22753	chr1	51248443	51249043
22758	chr1	51257208	51257808
22762	chr1	51265981	51266581
22764	chr1	51267976	51268576
22766	chr1	51272636	51273236
22781	chr1	51305784	51306384
22784	chr1	51313248	51313848
22785	chr1	51315212	51315812
22793	chr1	51327956	51328556
22807	chr1	51349494	51350094
22820	chr1	51370614	51371214
22821	chr1	51371988	51372588
22825	chr1	51384060	51384660
22828	chr1	51395422	51396022
22829	chr1	51397178	51397778
22837	chr1	51414935	51415535
22886	chr1	51527379	51527979
22890	chr1	51534883	51535483
22892	chr1	51539225	51539825
22897	chr1	51546724	51547324
22919	chr1	51592256	51592856
22924	chr1	51602341	51602941
22962	chr1	51674830	51675430
22973	chr1	51694716	51695316
22974	chr1	51697245	51697845
22980	chr1	51712537	51713137
23011	chr1	51787454	51788054
23015	chr1	51795842	51796442
23030	chr1	51830735	51831335
23031	chr1	51832903	51833503
23040	chr1	51852530	51853130
23043	chr1	51858363	51858963
23062	chr1	51895205	51895805
23078	chr1	51938728	51939328
23094	chr1	51970370	51970970
23097	chr1	51980401	51981001
23105	chr1	51997009	51997609
23113	chr1	52014650	52015250
23126	chr1	52041526	52042126
23127	chr1	52042285	52042885
23145	chr1	52080895	52081495
23159	chr1	52111644	52112244
23160	chr1	52113220	52113820
23163	chr1	52118932	52119532
23171	chr1	52130993	52131593
23177	chr1	52147790	52148390
23180	chr1	52152705	52153305
23195	chr1	52189880	52190480
23205	chr1	52209118	52209718
23229	chr1	52255888	52256488
23234	chr1	52264561	52265161
23237	chr1	52268724	52269324
23275	chr1	52343567	52344167
23280	chr1	52354557	52355157
23311	chr1	52412525	52413125
23321	chr1	52431533	52432133
23339	chr1	52470148	52470748
23341	chr1	52475317	52475917
23362	chr1	52508705	52509305
23363	chr1	52511492	52512092
23388	chr1	52561073	52561673
23393	chr1	52573572	52574172
23409	chr1	52599362	52599962
23417	chr1	52617152	52617752
23462	chr1	52691491	52692091
23465	chr1	52699033	52699633
23468	chr1	52704429	52705029
23495	chr1	52757858	52758458
23508	chr1	52782323	52782923
23511	chr1	52788154	52788754
23549	chr1	52862241	52862841
23551	chr1	52867701	52868301
23556	chr1	52878271	52878871
23559	chr1	52880821	52881421
23577	chr1	52920470	52921070
23591	chr1	52947236	52947836
23607	chr1	52979626	52980226
23638	chr1	53046843	53047443
23643	chr1	53060921	53061521
23684	chr1	53136974	53137574
23691	chr1	53148861	53149461
23692	chr1	53150774	53151374
23696	chr1	53157202	53157802
23712	chr1	53187062	53187662
23713	chr1	53188501	53189101
23714	chr1	53190327	53190927
23723	chr1	53214382	53214982
23747	chr1	53257198	53257798
23748	chr1	53259394	53259994
23767	chr1	53290626	53291226
23770	chr1	53296476	53297076
23773	chr1	53300383	53300983
23795	chr1	53349048	53349648
23800	chr1	53357274	53357874
23801	chr1	53365902	53366502
23810	chr1	53379436	53380036
23814	chr1	53386768	53387368
23820	chr1	53395115	53395715
23822	chr1	53398031	53398631
23831	chr1	53414524	53415124
23834	chr1	53430587	53431187
23845	chr1	53456449	53457049
23886	chr1	53535483	53536083
23903	chr1	53572894	53573494
23916	chr1	53599317	53599917
23921	chr1	53617319	53617919
23938	chr1	53652021	53652621
23948	chr1	53667237	53667837
23949	chr1	53671833	53672433
23950	chr1	53673662	53674262
23951	chr1	53676587	53677187
23974	chr1	53724397	53724997
23980	chr1	53737085	53737685
24001	chr1	53774223	53774823
24006	chr1	53785651	53786251
24031	chr1	53851347	53851947
24068	chr1	53927099	53927699
24073	chr1	53936028	53936628
24079	chr1	53949040	53949640
24098	chr1	53990598	53991198
24102	chr1	53995013	53995613
24105	chr1	54001644	54002244
24119	chr1	54027550	54028150
24141	chr1	54070084	54070684
24149	chr1	54086030	54086630
24152	chr1	54093671	54094271
24174	chr1	54143868	54144468
24183	chr1	54160239	54160839
24195	chr1	54188206	54188806
24205	chr1	54212519	54213119
24208	chr1	54218897	54219497
24224	chr1	54252647	54253247
24226	chr1	54257311	54257911
24241	chr1	54281839	54282439
24243	chr1	54285554	54286154
24247	chr1	54293378	54293978
24252	chr1	54306502	54307102
24274	chr1	54348924	54349524
24276	chr1	54351991	54352591
24283	chr1	54362186	54362786
24288	chr1	54368682	54369282
24302	chr1	54394088	54394688
24320	chr1	54427825	54428425
24322	chr1	54432196	54432796
24326	chr1	54437344	54437944
24356	chr1	54494569	54495169
24364	chr1	54516009	54516609
24374	chr1	54537237	54537837
24379	chr1	54545043	54545643
24416	chr1	54618894	54619494
24423	chr1	54642812	54643412
24426	chr1	54652287	54652887
24428	chr1	54654547	54655147
24495	chr1	54776097	54776697
24504	chr1	54789942	54790542
24512	chr1	54803244	54803844
24516	chr1	54808539	54809139
24539	chr1	54858654	54859254
24560	chr1	54894528	54895128
24561	chr1	54895688	54896288
24566	chr1	54905298	54905898
24592	chr1	54964549	54965149
24643	chr1	55048967	55049567
24645	chr1	55053020	55053620
24646	chr1	55054042	55054642
24650	chr1	55060674	55061274
24651	chr1	55063127	55063727
24657	chr1	55073063	55073663
24667	chr1	55088050	55088650
24687	chr1	55143597	55144197
24738	chr1	55254250	55254850
24762	chr1	55315056	55315656
24766	chr1	55321795	55322395
24806	chr1	55428594	55429194
24821	chr1	55478525	55479125
24833	chr1	55510450	55511050
24881	chr1	55668330	55668930
24898	chr1	55750414	55751014
24968	chr1	56133156	56133756
24993	chr1	56249137	56249737
25031	chr1	56397555	56398155
25036	chr1	56412235	56412835
25088	chr1	56533426	56534026
25142	chr1	56643556	56644156
25148	chr1	56689377	56689977
25183	chr1	56818230	56818830
25202	chr1	56869860	56870460
25219	chr1	56927368	56927968
25242	chr1	56992403	56993003
25248	chr1	57002948	57003548
25250	chr1	57007249	57007849
25254	chr1	57031862	57032462
25283	chr1	57119931	57120531
25300	chr1	57191190	57191790
25303	chr1	57202424	57203024
25308	chr1	57212450	57213050
25355	chr1	57344885	57345485
25402	chr1	57525928	57526528
25420	chr1	57604132	57604732
25423	chr1	57617048	57617648
25462	chr1	57778046	57778646
25474	chr1	57833197	57833797
25499	chr1	57902613	57903213
25506	chr1	57922900	57923500
25547	chr1	58036878	58037478
25549	chr1	58040904	58041504
25560	chr1	58070112	58070712
25562	chr1	58073613	58074213
25571	chr1	58094783	58095383
25615	chr1	58276783	58277383
25662	chr1	58446428	58447028
25683	chr1	58509511	58510111
25721	chr1	58617204	58617804
25741	chr1	58658633	58659233
25748	chr1	58674961	58675561
25749	chr1	58675819	58676419
25753	chr1	58684526	58685126
25778	chr1	58746842	58747442
25805	chr1	58809014	58809614
25812	chr1	58821495	58822095
25815	chr1	58830957	58831557
25827	chr1	58859169	58859769
25855	chr1	58917608	58918208
25861	chr1	58932068	58932668
25864	chr1	58938537	58939137
25873	chr1	58962019	58962619
25893	chr1	59007334	59007934
25927	chr1	59074811	59075411
25928	chr1	59076437	59077037
25947	chr1	59120842	59121442
25968	chr1	59187735	59188335
25972	chr1	59195893	59196493
26020	chr1	59331121	59331721
26053	chr1	59420201	59420801
26093	chr1	59596903	59597503
26112	chr1	59664961	59665561
26166	chr1	59805692	59806292
26284	chr1	60400843	60401443
26332	chr1	60615748	60616348
26355	chr1	60708444	60709044
26357	chr1	60725678	60726278
26364	chr1	60754835	60755435
26395	chr1	60854113	60854713
26413	chr1	60889244	60889844
26425	chr1	60914275	60914875
26455	chr1	60985293	60985893
26490	chr1	61072356	61072956
26512	chr1	61127256	61127856
26561	chr1	61226335	61226935
26583	chr1	61267693	61268293
26589	chr1	61279589	61280189
26591	chr1	61283463	61284063
26599	chr1	61311944	61312544
26607	chr1	61325405	61326005
26620	chr1	61353468	61354068
26629	chr1	61376908	61377508
26643	chr1	61409804	61410404
26644	chr1	61410511	61411111
26653	chr1	61437843	61438443
26665	chr1	61461587	61462187
26681	chr1	61493767	61494367
26688	chr1	61515314	61515914
26719	chr1	61609666	61610266
26758	chr1	61687723	61688323
26779	chr1	61739756	61740356
26791	chr1	61786859	61787459
26819	chr1	61844150	61844750
26861	chr1	61967662	61968262
26866	chr1	61976495	61977095
26887	chr1	62042889	62043489
26910	chr1	62108893	62109493
26917	chr1	62120034	62120634
26923	chr1	62135005	62135605
26938	chr1	62161046	62161646
26993	chr1	62314481	62315081
26998	chr1	62338593	62339193
27004	chr1	62357826	62358426
27037	chr1	62450556	62451156
27051	chr1	62513216	62513816
27059	chr1	62536303	62536903
27081	chr1	62624659	62625259
27106	chr1	62699266	62699866
27119	chr1	62734867	62735467
27141	chr1	62801418	62802018
27154	chr1	62837994	62838594
27175	chr1	62892147	62892747
27182	chr1	62906257	62906857
27185	chr1	62909913	62910513
27213	chr1	62993403	62994003
27250	chr1	63120345	63120945
27260	chr1	63146945	63147545
27290	chr1	63226415	63227015
27308	chr1	63294950	63295550
27317	chr1	63321355	63321955
27325	chr1	63340764	63341364
27353	chr1	63414047	63414647
27403	chr1	63547351	63547951
27424	chr1	63606217	63606817
27426	chr1	63610071	63610671
27504	chr1	63857318	63857918
27520	chr1	63916030	63916630
27539	chr1	63963693	63964293
27575	chr1	64083321	64083921
27581	chr1	64109392	64109992
27616	chr1	64220701	64221301
27654	chr1	64336610	64337210
27655	chr1	64338966	64339566
27675	chr1	64417111	64417711
27681	chr1	64443836	64444436
27685	chr1	64467406	64468006
27691	chr1	64490599	64491199
27721	chr1	64579992	64580592
27730	chr1	64601284	64601884
27736	chr1	64625040	64625640
27756	chr1	64671149	64671749
27769	chr1	64698807	64699407
27780	chr1	64722148	64722748
27781	chr1	64723090	64723690
27859	chr1	64874595	64875195
27865	chr1	64889968	64890568
27868	chr1	64893770	64894370
27872	chr1	64906084	64906684
27885	chr1	64936356	64936956
27921	chr1	65029124	65029724
27940	chr1	65070180	65070780
28018	chr1	65239907	65240507
28083	chr1	65365434	65366034
28090	chr1	65383368	65383968
28092	chr1	65389827	65390427
28093	chr1	65393014	65393614
28122	chr1	65457801	65458401
28131	chr1	65470974	65471574
28173	chr1	65581484	65582084
28175	chr1	65586087	65586687
28182	chr1	65612731	65613331
28252	chr1	65829606	65830206
28286	chr1	65968758	65969358
28300	chr1	66016803	66017403
28308	chr1	66042569	66043169
28331	chr1	66163033	66163633
28344	chr1	66235809	66236409
28358	chr1	66272117	66272717
28373	chr1	66321260	66321860
28380	chr1	66361240	66361840
28428	chr1	66545336	66545936
28442	chr1	66588123	66588723
28468	chr1	66675237	66675837
28479	chr1	66694939	66695539
28514	chr1	66797798	66798398
28521	chr1	66812199	66812799
28548	chr1	66912059	66912659
28600	chr1	67050930	67051530
28607	chr1	67094940	67095540
28630	chr1	67153805	67154405
28634	chr1	67161514	67162114
28639	chr1	67171855	67172455
28653	chr1	67220385	67220985
28658	chr1	67231380	67231980
28674	chr1	67274457	67275057
28732	chr1	67390227	67390827
28753	chr1	67438998	67439598
28754	chr1	67441644	67442244
28763	chr1	67462223	67462823
28767	chr1	67468889	67469489
28775	chr1	67490692	67491292
28776	chr1	67493608	67494208
28779	chr1	67498273	67498873
28786	chr1	67516110	67516710
28796	chr1	67532735	67533335
28814	chr1	67572572	67573172
28835	chr1	67611785	67612385
28873	chr1	67694685	67695285
28874	chr1	67697953	67698553
28888	chr1	67719528	67720128
28897	chr1	67737847	67738447
28924	chr1	67789563	67790163
28966	chr1	67899178	67899778
28982	chr1	67935265	67935865
28992	chr1	67952089	67952689
29004	chr1	67988060	67988660
29012	chr1	68019472	68020072
29050	chr1	68117660	68118260
29088	chr1	68268121	68268721
29090	chr1	68278022	68278622
29097	chr1	68293997	68294597
29100	chr1	68299585	68300185
29234	chr1	69241451	69242051
29309	chr1	69663772	69664372
29336	chr1	69857235	69857835
29375	chr1	70058069	70058669
29404	chr1	70134172	70134772
29407	chr1	70141088	70141688
29413	chr1	70167757	70168357
29427	chr1	70209071	70209671
29461	chr1	70283101	70283701
29479	chr1	70323166	70323766
29481	chr1	70329992	70330592
29482	chr1	70333412	70334012
29495	chr1	70365215	70365815
29528	chr1	70441191	70441791
29531	chr1	70446651	70447251
29552	chr1	70508937	70509537
29578	chr1	70593828	70594428
29593	chr1	70657186	70657786
29602	chr1	70699530	70700130
29641	chr1	70829349	70829949
29726	chr1	71085394	71085994
29727	chr1	71092513	71093113
29743	chr1	71166004	71166604
29834	chr1	72143318	72143918
29852	chr1	72369811	72370411
29877	chr1	72570620	72571220
29886	chr1	72672669	72673269
29913	chr1	73065435	73066035
29971	chr1	73625472	73626072
29990	chr1	73816103	73816703
30015	chr1	74075065	74075665
30097	chr1	74592089	74592689
30124	chr1	74709633	74710233
30142	chr1	74754635	74755235
30215	chr1	75167601	75168201
30229	chr1	75215425	75216025
30234	chr1	75230557	75231157
30242	chr1	75247643	75248243
30248	chr1	75262048	75262648
[truncated: 31,198 more rows]

## Sheet: Table S9
Table S9. The dataset sources of HepG2 cell.
Category	Type	Primarya	Alternativeb
Histone modification ChIP-seq	H3K9me3	ENCFF125NHB	ENCFF117HWW
	H3K27me3	ENCFF942QHN	ENCFF007RGO
	H3K27ac	ENCFF493VUL	ENCFF085GOH
	H3K36me3	ENCFF094ZKB	ENCFF426XHA
	H3K4me3	ENCFF219ZOU	ENCFF016EUY
	H3K4me1	ENCFF554XSR	ENCFF119YNG
	H3K79me2	ENCFF764DUI	ENCFF715UPU
	H2AFZ	ENCFF747JGO	ENCFF925DFR
	H4K20me1	ENCFF449LNO	ENCFF096RJG
	H3K4me2	ENCFF767KKA	ENCFF587UPT
	H3K9ac	ENCFF192NNA	ENCFF352RBL
	H3K9me1	N.A.	N.A.
TF ChIP-seq	RAD21	ENCFF704FRG	ENCFF328QSA
	POLR2A	ENCFF425QWO	ENCFF801XWA
	SMC3	ENCFF144BYA	ENCFF580SEC
	ZNF143	N.A.	N.A.
	CTCF	ENCFF582JVP	ENCFF546WUK
Cis-regulatory elements	Silencer	SilencerDB(1,679)	SilencerDB(1,679)
	Promoter	EPD(29,598)	EPD(29,598)
	Enhancer	NET-CAGE(2,506)	NET-CAGE(2,506)
	Non-silencer	N.A.	N.A.
ChIA-PET	CTCF	ENCFF299NHM	ENCFF299NHM
		ENCFF743ZWY	ENCFF743ZWY
	POLR2A	ENCFF364UNM	ENCFF364UNM
		ENCFF115TNW	ENCFF115TNW
		ENCFF360QPK	ENCFF360QPK
a The primary benchmarking datasets.
b The alternative benchmarking datasets. N.A. in this column indicates that type of data is missing. The numbers after names of database are records in this study.
